# Supplementary material for: General statistical model shows that macroevolutionary patterns and processes are consistent with Darwinian gradualism
Source: Nat Commun. 2022 Mar 2;13:1113. doi: 10.1038/s41467-022-28595-z (PMC8891346; doi:10.1038/s41467-022-28595-z)
Supplement: Supplementary file 3 — Source Data [file 41467_2022_28595_MOESM3_ESM.xlsx]

## Sheet: Figure 3a,b
|Directional effects|	Branch length, my	Normalised directional effects. Note: inset plot shows range of -15 to 15
0.955437	77.0889	-1.72059
0.636831	1.88859	7.32699
0.692517	22.3077	2.31831
1.03531	12.8739	4.56232
0.437651	0.34535	11.7752
0.46737	7.6003	2.6805
0.587462	13.1	-2.56634
0.618117	18.4605	-2.27467
0.66121	27.2	-2.00459
1.1052	18.1133	4.10594
0.727863	4.57767	5.37895
0.684959	5.91137	-4.45441
1.84637	39.9471	4.61898
1.21825	10.9136	-5.83074
0.871343	5.63406	-5.80428
0.416548	1.1	-6.27969
0.329336	3.6	2.74447
0.614612	5.76	4.04911
0.495991	2	-5.54535
0.454017	2	5.07606
0.514098	0.645	-10.1213
0.634898	8.1	3.52721
1.19895	1.0399	18.5899
1.14158	7.12	6.76452
0.190047	0.695	-3.60444
0.65788	5.67802	4.36534
1.35976	12.684	6.03674
1.78272	13.9353	7.55086
0.889057	23.5097	2.89918
1.55369	7.24968	-9.12381
1.19765	20.3048	-4.20243
1.4762	40.002	-3.69041
1.23089	7.08594	7.3112
0.358756	3.614	-2.98383
0.848013	8.7711	4.52736
0.477662	1.9	-5.47916
0.553848	7.69	-3.15789
1.25004	0.668873	24.167
1.60482	13.3456	-6.94587
0.483903	7.56	-2.7827
1.37756	23.9204	4.45344
0.645468	19.0975	2.33537
1.11279	17.2172	4.24035
0.527363	0.666667	10.2123
0.501059	5.785	-3.29388
0.409114	3.6025	-3.4081
0.341484	0.32	9.54476
0.646892	4.83	-4.65402
0.4997	2.49	-5.00703
0.474849	2.2575	4.99703
0.541975	2.2575	-5.70343
0.540967	5.16	-3.76544
1.1326	40.1346	-2.82675
0.862711	13.06	3.77454
1.30616	35.9	-3.44682
0.54411	2.9	-5.05193
1.11298	22.1	3.74336
1.64271	17.2174	6.25961
1.85766	16.9721	7.12966
1.86296	40.4318	4.63246
1.60361	26.1843	4.95506
1.79339	49.2367	-4.04111
1.50703	76.7865	2.71926
2.1134	2.25329	-22.2609
0.628907	15.87	-2.49613
0.642384	15.87	2.54962
0.830027	23.0187	2.73541
0.745989	12	3.40496
0.884255	22.4	2.95409
0.747435	23.55	2.43528
1.05003	2.5	-10.5003
0.80545	10.7333	-3.88724
0.713661	15.3	2.8848
0.875636	49.4372	1.9691
1.20153	12.4996	-5.37349
1.06384	5.47089	-7.19146
0.661895	40.4	-1.64652
0.860219	11.65	3.98489
0.990166	17.2195	3.77283
0.928953	33.4399	2.53998
0.938486	7.4399	-5.44019
0.879076	29.452	2.56117
1.35997	31.0309	-3.86013
0.307903	1.055	4.73978
0.337536	0.48	7.70317
0.384847	3.1	3.45603
0.945806	16.1	3.727
0.533428	12.7767	-2.35959
0.503623	11.4	-2.35843
0.604875	11.4	-2.83259
0.382602	0.0466667	-28.0036
0.389968	1.35333	-5.30026
0.844228	8.25	-4.64732
0.995223	8.25	5.47852
0.909216	7.895	5.11636
0.325126	0.17	12.468
1.85907	0.773786	33.4161
1.51839	22.8259	5.02505
0.865353	21.641	2.9412
1.30327	2.56633	-12.8632
0.574871	2.13667	6.2183
0.563093	12.185	-2.55057
0.785228	0.899258	13.0925
0.924661	3.48173	7.83528
0.8143	13	3.57094
0.814547	7.32333	4.75918
0.526514	3.09333	4.73332
0.886324	23.6229	2.88334
0.825978	0.733	15.2541
0.697182	21.6107	2.37128
0.664158	10.7733	-3.19938
0.34583	1.5	-4.46464
0.349879	1.2286	-4.99095
0.492076	2.15153	-5.3043
0.46323	3.03897	4.20149
1.15036	5.63494	7.66231
1.06388	16.5308	4.1373
0.353798	1.08895	5.36069
1.29679	13.8414	5.51126
0.76816	19.4696	2.7526
0.335849	0.257589	-10.4629
0.323136	1.11682	-4.83463
0.675291	8.48747	3.66498
0.400856	2.98497	3.6685
1.32197	4.87919	-9.46277
0.673246	11.4205	3.14993
0.952947	1.31297	-13.1496
0.691015	6.73525	4.20999
0.716505	10.4	3.51296
0.659003	0.914922	-10.8934
0.649108	3.89905	-5.19766
0.826139	1.54547	-10.5073
1.09688	2.47138	11.0322
1.10536	13.5709	4.74427
0.885039	14.2084	3.71245
1.08246	9.7	-5.49534
1.11995	2.20962	11.9127
0.822403	9.57814	4.20159
1.55844	26.3373	4.80147
0.940121	12.3467	-4.23037
1.97734	7.59513	11.3445
0.722496	15.3619	-2.91462
0.755338	12.2251	3.41575
1.29149	7.81175	7.30611
1.05862	7.31525	6.18867
0.989982	6.69456	-6.04974
1.53578	11.1424	7.27464
0.535005	8.2015	-2.9538
0.467812	3.99187	3.70214
0.697558	2.81319	6.57583
0.730009	5.59714	4.87882
0.62735	0.157392	-25.0028
0.52224	3.54763	4.384
0.478323	1.5276	-6.11908
1.00706	23.6642	-3.27326
0.806909	0.0044	-192.339
1.07987	5.1099	7.55329
0.660443	7.3043	3.86381
0.761204	2.4543	-7.68258
0.626563	2.875	5.84273
0.624658	0.817275	10.9252
0.962245	12.8588	4.24283
0.862446	13.8148	3.66884
0.744311	6.82832	4.50368
0.90644	6.66358	-5.55207
0.764747	6.66358	4.68418
0.801264	0.460446	18.6705
0.711768	13.3	3.0859
0.552937	3.76955	4.50299
0.693747	0.94026	11.3122
0.566761	2.19294	6.05141
0.514221	0.507147	11.417
0.70597	1.04876	-10.8998
0.827756	8.12394	-4.59187
0.586298	0.2186	-19.8273
0.695079	6.67527	-4.25373
0.574967	4.40233	-4.33283
0.52785	3.59543	4.40155
0.618772	2.29999	6.45115
0.589342	1.10401	8.86852
0.408902	2.08397	-4.47861
0.897573	4.13117	6.98237
0.759689	0.231172	-24.9826
0.666481	9.69385	3.38462
0.36526	0.959806	-5.89495
0.373736	0.959806	6.03175
0.509072	5.3179	-3.49043
1.50224	16.8675	-5.78339
0.916404	41.0499	-2.26152
0.716302	12.3234	3.22627
0.690334	23.0141	2.27526
0.860163	1.48069	11.1768
0.820388	3.78891	6.66395
0.669328	0.99933	10.5866
0.640757	7.73968	3.64168
0.477986	6.77541	2.90347
0.578798	22.8785	1.9133
1.12574	7.48137	6.50757
0.879802	1.05818	13.523
0.789119	24.7	2.51052
0.513408	4.79207	3.70827
0.688173	3.63904	-5.70393
0.490639	1.09457	-7.41498
0.573968	10.8746	-2.75202
0.502064	3.52	-4.23114
0.281105	0.03185	-24.9048
0.284347	0.03185	25.1921
0.827613	0.925051	13.6055
0.474126	2.5	-4.74126
0.467034	2.5	4.67034
0.446529	6.50434	2.76833
0.61322	6.06054	3.9385
0.563899	8.49051	-3.05988
0.561009	26.3963	1.72651
0.649398	36.2912	-1.70443
0.678916	31.9151	1.90015
0.452394	5.84737	2.95806
0.8441	7.51426	4.86879
0.56007	1.74803	6.69788
0.333288	5.26199	2.29728
0.507681	11.4649	2.3707
0.452776	8.12121	2.51214
0.471336	12.7861	-2.08416
0.489163	1.52598	6.26108
0.600194	2.30238	6.25423
1.06511	34	2.88818
0.483396	9.43858	2.48782
0.42198	7.10183	2.50367
0.390734	0.976528	6.25186
0.441684	12.7669	1.95452
0.379429	0.312762	-10.7274
0.423735	11.6895	-1.95959
0.375907	0.890924	-6.29694
0.568678	3.90481	4.55026
0.738182	9.71095	3.74544
0.632725	8.2475	3.48356
0.287004	4.12664	2.23388
0.552616	7.99691	3.08982
0.598711	20.2031	2.1061
0.491864	10.4307	2.40801
0.487986	8.2	-2.69445
0.517658	2.58944	5.08639
0.93797	6.40378	5.86058
0.876883	21.5369	-2.98759
0.624833	20.3881	2.18799
0.509557	6.15629	3.24715
0.425489	1.17797	-6.19857
0.440235	9.74458	-2.22984
0.718528	10.9419	3.43453
1.04916	4.62574	7.71297
0.358713	8.66	-1.92734
0.734913	8.80262	3.91652
0.716486	15.9866	-2.83334
0.942456	2.48264	-9.45745
0.877949	13.8039	-3.73627
0.715352	21.4961	-2.43955
0.666748	18.4471	2.45452
0.75702	8.84895	-4.02375
0.260014	3.36759	-2.2403
1.04965	48.8611	-2.37428
1.37215	23.9098	4.43696
0.57304	3.88632	-4.59606
0.194244	6.66267	1.18985
0.567386	6.97702	-3.39636
0.845681	5.77326	5.56501
0.951597	0.98254	-15.1792
0.576766	10.4003	2.82778
0.505927	4.5088	-3.76728
0.99257	13.7097	4.23854
0.848737	4.42705	6.37803
0.45194	5.93437	2.93335
0.266996	8.129	1.48066
0.341889	7.3653	-1.99186
0.208939	2.08508	-2.28785
0.208926	2.08508	2.28771
0.133916	0.3886	3.39664
0.119535	0.3886	-3.03189
0.289639	5.88567	1.88768
0.605483	11.3	-2.84795
0.192101	0.237366	-6.23434
0.34735	2.55985	3.43265
0.398179	2.31985	4.1335
0.439435	2.74205	-4.19592
0.849016	27.5035	2.55972
0.617474	16.5141	-2.40249
0.543989	2.21407	5.78049
0.917818	10.5696	4.46372
0.936027	26.0715	2.89851
0.751116	4.99832	5.31209
0.937486	3.24219	-8.2322
0.887622	26.9379	-2.70406
1.06393	12.6892	4.72245
1.07135	6.28343	-6.75778
0.785204	33.8329	-2.13444
0.377635	2.32823	3.91317
0.924069	2.91792	8.55338
0.721911	7.53662	-4.15782
0.846703	24.9296	2.68129
1.48804	21.5	5.07418
0.734267	11.532	3.41878
0.776019	3.1117	-6.95574
0.950389	24.0661	3.06315
0.650999	9.37222	-3.36224
0.978469	6.30367	-6.16198
0.665767	5.30018	4.57243
0.406505	6.49	-2.52298
0.343247	3.12222	3.07146
0.294877	1.2434	4.18124
0.705014	5.76179	4.64397
0.847523	6.42938	-5.2849
1.32539	16.4	5.17476
0.743845	24.3817	-2.38189
0.61277	0.783692	-10.9445
0.764839	35.7566	-2.02238
0.682084	9.66949	-3.46822
0.629791	9.2271	3.27819
0.869271	12.1241	-3.94731
0.570513	4.51672	-4.24448
0.667523	24.0892	2.15043
0.484186	8.64	2.60451
0.783081	4.97129	-5.55318
0.404107	1.1412	-5.98116
0.646002	15.4602	2.59774
0.672076	10.2047	3.3265
0.783413	0.717167	-14.6268
0.514611	2.55	5.09541
0.488912	2.82706	4.59762
1.17194	18.9695	-4.25449
0.708664	1.41591	9.41655
1.23882	4.15392	9.61058
0.367837	0.660528	-7.15617
0.609404	3.13132	5.44517
0.642964	0.5	-14.3771
0.446198	4.97554	3.16284
0.478154	2.49533	4.78602
0.477918	0.995823	7.57237
0.40933	4.51117	3.04718
1.80663	53.8515	3.8926
0.802268	12.2209	-3.62859
0.350581	5.09828	2.45497
0.36074	2.76929	3.42752
0.599037	7.72434	3.40795
0.678876	6.73008	-4.13762
0.598598	6.83422	-3.62043
1.09227	48.1883	2.48788
1.1553	27.8243	-3.463
0.80168	15.8815	-3.18072
0.798957	23.5647	-2.60233
0.55038	14.2	2.30934
0.726266	9.55199	3.71552
0.768995	5.17	5.34747
0.622411	8.93335	-3.29261
0.561319	0.877253	-9.47583
0.908298	26.211	-2.80515
0.62708	0.84764	-10.7693
1.30734	2.67736	12.6329
0.587137	1.36666	-7.94108
1.06187	13.8472	4.51189
1.05411	26.9704	3.2093
0.734901	3.36626	-6.33323
0.783078	16.1838	-3.07776
0.46803	3.29	-4.07986
0.389075	0.209742	-13.4326
0.425864	1.59566	-5.33054
0.605957	10.2	-2.99993
1.17029	13.1062	5.11123
1.11024	14.2625	-4.64824
0.500636	6.34301	3.143
0.402074	1.98808	4.50878
0.485004	4.52114	-3.60655
0.435032	2.45605	4.38906
0.436554	3.40989	-3.73799
0.851951	8.89239	4.51726
1.00889	9.72581	-5.11507
0.997653	5.17587	6.93359
0.905201	6.83779	5.4734
0.665008	8.8	-3.5445
0.631167	8.8	-3.36413
0.640093	0.0593833	-41.5318
0.493606	0.55	10.5237
0.839475	1.36807	11.3481
0.73873	0.72	13.7654
0.627864	4.19174	4.84885
0.528279	3.65	4.37207
0.364558	0.763376	6.59731
0.383817	2.49148	-3.84473
0.408438	1.27596	5.71712
0.593579	4.98	-4.20566
0.614695	4.02687	-4.84335
0.402381	0.199346	-14.2496
1.03067	13.3734	4.45624
0.486149	11.7485	2.24258
0.77586	17.4147	2.93965
1.36673	12.0793	6.21773
0.603864	3.351	5.21581
0.392991	8.22894	2.16611
0.73469	2.61521	7.18325
0.655798	5.83577	4.2923
0.291414	1.87478	3.36516
0.728836	1.03623	-11.3207
0.523957	4.40533	-3.94708
0.37961	0.543314	-8.14295
0.900849	12.4	4.04493
0.337562	0.203213	11.8399
0.35716	1.1401	5.28884
0.494651	10.444	2.42011
0.31046	1.1321	4.61354
0.471273	0.542876	10.1133
0.571848	11.402	2.67769
0.539827	2.81207	5.08993
0.313885	0.454323	-7.36306
0.401822	2.95964	3.69304
0.364061	2.13327	3.94114
0.399088	7.85	-2.25218
0.26217	0.934094	4.28902
0.556765	7.11822	-3.29956
0.570316	6.30164	3.59219

## Sheet: Figure 3c,d
Evolvability effects	Number of descendant taxa	95th percentile	5th percentile
4.79514	4	2.42812	0.177886
5.98118	3	2.66343	0.117826
4.27446	75	1.28	0.747
3.94564	16	1.63375	0.502299
4.31298	3	2.66343	0.117826
3.75137	4	2.42812	0.177886
7.36613	9	1.90281	0.370707
4.87407	13	1.72207	0.456042
5.22705	12	1.75973	0.437508
2.9934	79	1.27099	0.7523
3.55126	27	1.49393	0.597961
4.18752	18	1.59197	0.526548
0.068481	8	1.96553	0.343201
4.96189	2	2.95874	0.0522775
3.29589	17	1.61138	0.515002
4.73778	2	2.95874	0.0522775
2.63943	55	1.33831	0.712283
6.24475	2	2.95874	0.0522775
5.71913	7	2.04161	0.31136
5.03238	2	2.95874	0.0522775
4.69099	4	2.42812	0.177886
0.686428	1099	1.06656	0.932372
3.39208	35	1.43724	0.642408
5.23112	6	2.13502	0.274016
3.09615	28	1.48621	0.60415
3.50491	4	2.42812	0.177886
3.08557	138	1.19286	0.809363
4.53191	2	2.95874	0.0522775
0.05629	4	2.42812	0.177886
4.13276	3	2.66343	0.117826
3.03292	8	1.96553	0.343201
3.17363	39	1.41297	0.660622
3.1655	13	1.72207	0.456042
3.71531	7	2.04161	0.31136
3.79484	17	1.61138	0.515002
3.95942	15	1.65942	0.488318
4.92476	2	2.95874	0.0522775
4.54772	3	2.66343	0.117826
4.44644	4	2.42812	0.177886
4.40883	3	2.66343	0.117826
5.93543	2	2.95874	0.0522775
4.07546	4	2.42812	0.177886
4.67334	3	2.66343	0.117826
6.53567	2	2.95874	0.0522775
3.20693	90	1.24911	0.765804
4.53119	10	1.84945	0.395047
0.048463	5	2.25528	0.229941
2.871	60	1.32092	0.723098
3.03423	10	1.84945	0.395047
4.34497	7	2.04161	0.31136
4.54709	2	2.95874	0.0522775
3.79085	17	1.61138	0.515002
2.40626	51	1.35402	0.702071
3.19454	22	1.53701	0.563545
4.53939	3	2.66343	0.117826
0.360544	238	1.15464	0.856174
4.5997	3	2.66343	0.117826
0.353766	177	1.17426	0.831988
4.70666	2	2.95874	0.0522775
4.14816	5	2.25528	0.229941
0.041885	6	2.13502	0.274016
0.0239995	4	2.42812	0.177886
4.52474	2	2.95874	0.0522775
0.068013	8	1.96553	0.343201
0.093458	7	2.04161	0.31136
3.69231	9	1.90281	0.370707
6.22522	2	2.95874	0.0522775
4.4156	2	2.95874	0.0522775
3.9296	31	1.46416	0.621601
5.41533	17	1.61138	0.515002
4.88769	16	1.63375	0.502299
4.15703	5	2.25528	0.229941
5.0555	4	2.42812	0.177886
3.78219	3	2.66343	0.117826
4.59334	3	2.66343	0.117826
5.14907	2	2.95874	0.0522775
4.72463	2	2.95874	0.0522775
5.42015	6	2.13502	0.274016
6.01841	3	2.66343	0.117826
4.82597	2	2.95874	0.0522775
7.11647	4	2.42812	0.177886
5.90873	3	2.66343	0.117826
5.40425	4	2.42812	0.177886
5.73396	3	2.66343	0.117826
2.75548	36	1.43093	0.647196
2.77846	44	1.38606	0.680102
6.1216	3	2.66343	0.117826
2.9111	24	1.51831	0.578211
3.30913	18	1.59197	0.526548
4.83847	3	2.66343	0.117826
2.49091	28	1.48621	0.60415
3.57663	13	1.72207	0.456042
0.338966	30	1.47132	0.615966
4.94241	2	2.95874	0.0522775
3.55009	3	2.66343	0.117826
7.0552	2	2.95874	0.0522775
5.72755	3	2.66343	0.117826
2.225	41	1.40177	0.66883
3.2072	33	1.45035	0.632344
4.9577	2	2.95874	0.0522775
3.58221	77	1.27542	0.749677
3.73262	76	1.27769	0.748345
4.56287	69	1.29475	0.738509
4.24074	7	2.04161	0.31136
4.34306	5	2.25528	0.229941
0.07748	5	2.25528	0.229941
5.00177	3	2.66343	0.117826
3.88072	4	2.42812	0.177886
5.6394	2	2.95874	0.0522775
3.64142	3	2.66343	0.117826
3.478	3	2.66343	0.117826
4.23109	2	2.95874	0.0522775
0.0046175	5	2.25528	0.229941
4.40315	3	2.66343	0.117826
0.187552	15	1.65942	0.488318
4.12749	2	2.95874	0.0522775
5.37332	12	1.75973	0.437508
5.27423	10	1.84945	0.395047
5.94413	5	2.25528	0.229941

## Sheet: Figure 4
Log_e(mutational variance)	Log_e(variance of change)
1.57237	-2.17061
-2.13676	-2.98194
0.332345	-2.81429
-0.217387	-2.01004
-3.83579	-3.73211
-0.744401	-3.60071
-0.199976	-3.14333
0.143046	-3.0416
0.530628	-2.90681
0.124056	-1.87939
-1.2514	-2.71473
-0.995712	-2.83623
0.914967	-0.853001
-0.382579	-1.6846
-1.04376	-2.35488
-2.67728	-3.83095
-1.49165	-4.30079
-1.02165	-3.05297
-2.07944	-3.48184
-2.07944	-3.65868
-3.21109	-3.41012
-0.680725	-2.98802
-2.73346	-1.71654
-0.809681	-1.81461
-3.13643	-5.40041
-1.03599	-2.91691
-0.232246	-1.46483
-0.138166	-0.923156
0.384825	-2.31463
-0.791631	-1.19817
0.238266	-1.71872
0.916342	-1.30049
-0.814476	-1.66397
-1.48777	-4.12967
-0.601126	-2.40916
-2.13073	-3.55714
-0.732668	-3.26117
-3.17475	-1.63309
-0.181404	-1.13342
-0.749718	-3.53119
0.402145	-1.43881
0.176969	-2.955
0.0733217	-1.8657
-3.17805	-3.35918
-1.01732	-3.4615
-1.49096	-3.86696
-3.91202	-4.22835
-1.19774	-2.95059
-1.86031	-3.46694
-1.95833	-3.56896
-1.95833	-3.30451
-1.13165	-3.30824
0.91965	-1.83041
-0.203035	-2.37479
0.808149	-1.54526
-1.70788	-3.29665
0.322989	-1.86536
0.073333	-1.08675
0.0589825	-0.840804
0.927029	-0.835111
0.492573	-1.13492
1.12405	-0.911225
1.56844	-1.25916
-1.9602	-0.582844
-0.00815819	-3.00699
-0.00815819	-2.96458
0.363717	-2.45204
-0.287682	-2.66553
0.336472	-2.32546
0.386537	-2.66166
-1.8563	-1.98181
-0.399235	-2.51215
-0.0447359	-2.75414
1.12811	-2.34505
-0.246891	-1.71225
-1.07315	-1.95567
0.926241	-2.90474
-0.317283	-2.38058
0.0734554	-2.09921
0.737161	-2.22684
-0.765731	-2.20642
0.610174	-2.33721
0.662395	-1.46452
-2.71905	-4.43538
-3.50656	-4.25161
-1.64119	-3.98926
0.00623055	-2.19088
-0.224968	-3.3363
-0.338975	-3.4513
-0.338975	-3.08491
-5.83731	-4.00096
-2.47002	-3.96282
-0.662376	-2.41811
-0.662376	-2.08902
-0.706359	-2.26979
-4.54455	-4.32653
-3.02905	-0.839286
0.355306	-1.24414
0.302	-2.36868
-1.83011	-1.54969
-2.01334	-3.18666
-0.272383	-3.22806
-2.87877	-2.563
-1.52506	-2.2361
-0.207639	-2.49029
-0.781523	-2.48969
-1.64334	-3.3624
0.389629	-2.32079
-3.0832	-2.46182
0.300599	-2.80086
-0.395515	-2.89791
-2.36712	-4.20306
-2.56671	-4.17977
-2.00641	-3.49769
-1.66107	-3.61851
-1.0436	-1.79929
0.0326353	-1.95559
-2.68737	-4.1575
-0.144928	-1.55966
0.196267	-2.60696
-4.12898	-4.26163
-2.6621	-4.3388
-0.633998	-2.86467
-1.679	-3.90775
-1.18761	-1.52119
-0.337175	-2.87073
-2.5003	-2.17583
-0.865234	-2.81863
-0.430783	-2.74618
-2.8615	-2.9135
-1.41186	-2.94375
-2.33726	-2.46143
-1.86781	-1.8945
-0.164659	-1.8791
-0.118758	-2.32369
-0.500463	-1.92098
-1.97977	-1.85288
-0.513105	-2.47049
0.498396	-1.19207
-0.259203	-2.20294
-0.745081	-0.715936
-0.0406951	-2.72953
-0.2691	-2.64062
-0.71696	-1.56785
-0.782628	-1.9655
-0.871293	-2.09958
-0.361834	-1.22136
-0.668271	-3.3304
-1.38833	-3.59882
-1.73827	-2.79978
-1.05033	-2.70884
-4.6216	-3.01194
-1.50631	-3.3787
-2.34889	-3.55438
0.391376	-2.06537
-8.19874	-2.50853
-1.14141	-1.92576
-0.784126	-2.90913
-1.87475	-2.62515
-1.71654	-3.01445
-2.97437	-3.02054
-0.218563	-2.15641
-0.146846	-2.37541
-0.85151	-2.67004
-0.875932	-2.2759
-0.875932	-2.61586
-3.54815	-2.52257
-0.184825	-2.75945
-1.44563	-3.26446
-2.83419	-2.81074
-1.98735	-3.21508
-3.45154	-3.40965
-2.72498	-2.77581
-0.677774	-2.45751
-4.2931	-3.1473
-0.87418	-2.8069
-1.29046	-3.18633
-1.49293	-3.35733
-1.93968	-3.03948
-2.67364	-3.13694
-2.03832	-3.868
-1.35403	-2.29556
-4.23718	-2.62913
-0.501097	-2.89093
-2.81361	-4.09373
-2.81361	-4.04785
-1.10151	-3.42977
0.052802	-1.26553
0.942199	-2.25404
-0.261091	-2.74675
0.36352	-2.8206
-2.38008	-2.38071
-1.44051	-2.4754
-2.77326	-2.8824
-0.726228	-2.96965
-0.859288	-3.55579
0.357608	-3.17304
-0.760172	-1.84255
-2.71604	-2.33556
0.434215	-2.55312
-1.20563	-3.41281
-1.48087	-2.82687
-2.68222	-3.50353
-0.386161	-3.1898
-1.51413	-3.4575
-6.21931	-4.6175
-6.21931	-4.59456
-2.8505	-2.45786
-1.8563	-3.57201
-1.8563	-3.60215
-0.900118	-3.69194
-0.97079	-3.0575
-0.63364	-3.2252
0.500635	-3.23548
0.818988	-2.94286
0.690489	-2.85396
-1.0066	-3.66584
-0.755786	-2.41841
-2.2141	-3.23883
-1.11208	-4.27694
-0.333299	-3.43525
-0.67811	-3.66416
-0.224233	-3.58381
-2.34995	-3.50956
-1.93865	-3.10045
0.753772	-1.95329
-0.527783	-3.53328
-0.812236	-3.80504
-2.79634	-3.9589
-0.225733	-3.71376
-3.9349	-4.01762
-0.313897	-3.79674
-2.88808	-4.03627
-1.41038	-3.20832
-0.499335	-2.68657
-0.662679	-2.99488
-1.35512	-4.57596
-0.693534	-3.26562
0.233247	-3.10539
-0.427831	-3.49855
-0.668455	-3.51438
-1.82115	-3.39632
-0.9157	-2.20752
0.297178	-2.3422
0.242362	-3.01998
-0.955114	-3.42787
-2.60879	-3.78847
-0.495877	-3.72033
-0.37999	-2.74054
-1.24095	-1.98346
-0.613874	-4.12991
-0.597539	-2.69545
-0.000836131	-2.74623
-1.86327	-2.19797
-0.147634	-2.33977
0.295281	-2.7494
0.14232	-2.89013
-0.592289	-2.63617
-1.55839	-4.77348
1.11639	-1.98253
0.401698	-1.44668
-1.41513	-3.19304
-0.876069	-5.35673
-0.829967	-3.21287
-1.01935	-2.41467
-2.7902	-2.17867
-0.43075	-3.18008
-1.26656	-3.44217
-0.154481	-2.09436
-1.28486	-2.40745
-0.991828	-3.66785
-0.677151	-4.72048
-0.775809	-4.22598
-2.03778	-5.21087
-2.03778	-5.21099
-3.71779	-6.10053
-3.71779	-6.32773
-1.00007	-4.55768
-0.347786	-3.0829
-4.21074	-5.37891
-1.83264	-4.19429
-1.93109	-3.92115
-1.76388	-3.72397
0.541726	-2.4068
0.0316239	-3.04368
-1.97776	-3.2971
-0.414605	-2.25095
0.488255	-2.21166
-1.16349	-2.65183
-1.59634	-2.20855
0.520944	-2.31786
-0.231841	-1.9555
-0.934673	-1.9416
0.748844	-2.56306
-1.92748	-4.0271
-1.70172	-2.23738
-0.752815	-2.73115
0.443469	-2.41225
0.295464	-1.28452
-0.32746	-2.69721
-1.63742	-2.5866
0.408215	-2.18121
-0.534839	-2.93794
-0.931457	-2.12297
-1.10485	-2.89307
-0.902326	-3.87976
-1.63405	-4.21805
-2.55474	-4.52184
-1.02134	-2.77852
-0.911711	-2.41032
0.0246926	-1.51603
0.421244	-2.67129
-3.01633	-3.05897
0.804145	-2.61562
-0.503613	-2.84465
-0.550444	-3.00418
-0.277395	-2.35964
-1.2648	-3.20188
0.409176	-2.8878
-0.616186	-3.53001
-1.16891	-2.56848
-2.64051	-3.89159
-0.0343199	-2.95335
-0.449736	-2.87421
-3.10503	-2.56763
-1.8365	-3.40813
-1.73335	-3.51059
0.170243	-1.76212
-2.42481	-2.76819
-1.34854	-1.65112
-3.18731	-4.07967
-1.63113	-3.06999
-3.46574	-2.96277
-1.16805	-3.69343
-1.85817	-3.55508
-2.77677	-3.55607
-1.26603	-3.86591
1.21364	-0.896518
-0.269441	-2.52007
-1.14369	-4.17577
-1.754	-4.11864
-0.728212	-3.1043
-0.866001	-2.85407
-0.850646	-3.10577
1.10253	-1.90292
0.553321	-1.79072
-0.00743341	-2.52153
0.38716	-2.52834
-0.119347	-3.27373
-0.515839	-2.71912
-1.12972	-2.60478
-0.582798	-3.02775
-2.90355	-3.23437
0.49359	-2.27181
-2.93789	-3.0128
-1.78776	-1.54346
-2.46022	-3.14444
-0.144504	-1.95938
0.52215	-1.97406
-1.55879	-2.69548
0.0114193	-2.56849
-1.5817	-3.59789
-4.33446	-3.96741
-2.3053	-3.78671
-0.450201	-3.08133
-0.199502	-1.76493
-0.114954	-1.87029
-0.925236	-3.46319
-2.08542	-3.90168
-1.26382	-3.52664
-1.87403	-3.74411
-1.54591	-3.73713
-0.587393	-2.39989
-0.497805	-2.06174
-1.12858	-2.08414
-0.850124	-2.27864
-0.597837	-2.89535
-0.597837	-2.99981
-5.59633	-2.97172
-3.37043	-3.49148
-2.45919	-2.4294
-3.10109	-2.68509
-1.33947	-3.01031
-1.47786	-3.3557
-3.04259	-4.09758
-1.85971	-3.99462
-2.52889	-3.87027
-1.16716	-3.12261
-1.3796	-3.0527
-4.3853	-3.90016
-0.179318	-2.01902
-0.308865	-3.52192
0.084726	-2.58701
-0.281096	-1.4546
-1.56333	-3.08825
-0.664931	-3.94738
-1.81125	-2.69605
-1.00858	-2.92325
-2.1441	-4.54546
-2.737	-2.71205
-1.28977	-3.37213
-3.38266	-4.01666
-0.254892	-2.28828
-4.36609	-4.25145
-2.64147	-4.13859
-0.426564	-3.48725
-2.64852	-4.41884
-3.38346	-3.58408
-0.338803	-3.19721
-1.73867	-3.31246
-3.56154	-4.3969
-1.68752	-3.90294
-2.01494	-4.10031
-0.712075	-3.91659
-2.84077	-4.75696
-0.809931	-3.25066
-0.931778	-3.20257

## Sheet: Figure 5a,b
Directional effects	Time (mya)	No. of concurrent lineages
-0.955437	120.053	3
0.636831	32.7739	176
0.692517	20.6758	462
1.03531	23.5631	366
0.437651	11.4273	1085
0.46737	3.80015	2449
-0.587462	6.55	1919
-0.618117	9.23026	1398
-0.66121	13.6	861
1.1052	9.05664	1419
0.727863	2.28883	2697
-0.684959	2.95568	2603
1.84637	19.9735	488
-1.21825	31.1009	188
-0.871343	22.827	390
-0.416548	13.25	891
0.329336	1.8	2755
0.614612	2.88	2611
-0.495991	1	2837
0.454017	1	2837
-0.514098	9.9525	1284
0.634898	4.05	2402
1.19895	7.63995	1719
1.14158	3.56	2498
-0.190047	6.7725	1886
0.65788	2.83901	2617
1.35976	55.287	48
1.78272	41.9774	89
0.889057	23.2549	375
-1.55369	44.6396	84
-1.19765	30.8624	191
-1.4762	20.001	488
1.23089	36.4591	125
-0.358756	1.807	2754
0.848013	28.5306	229
-0.477662	9.11	1410
-0.553848	3.845	2443
1.25004	47.93	72
-1.60482	40.9228	93
-0.483903	3.78	2450
1.37756	35.6353	133
0.645468	9.54875	1350
1.11279	38.987	110
0.527363	11.1967	1123
-0.501059	6.495	1932
-0.409114	1.80125	2755
0.341484	8.91	1446
-0.646892	4.905	2239
-0.4997	1.245	2820
0.474849	1.12875	2832
-0.541975	1.12875	2832
-0.540967	2.58	2650
-1.1326	20.0673	486
0.862711	6.53	1928
-1.30616	33.25	167
-0.54411	1.45	2796
1.11298	11.05	1133
1.64271	91.8977	6
1.85766	74.8029	18
1.86296	46.1009	78
1.60361	52.3923	56
-1.79339	40.8661	93
1.50703	38.3932	112
-2.1134	75.6598	18
-0.628907	7.935	1648
0.642384	7.935	1648
0.830027	27.7243	251
0.745989	6	2016
0.884255	11.2	1123
0.747435	11.775	1044
-1.05003	41.85	89
-0.80545	20.6667	462
0.713661	7.65	1717
0.875636	54.5519	51
-1.20153	73.0207	22
-1.06384	64.0354	34
-0.661895	20.2	480
0.860219	5.825	2043
0.990166	56.1618	46
0.928953	16.72	645
-0.938486	29.72	205
0.879076	32.826	176
-1.35997	49.2561	64
0.307903	8.2675	1579
0.337536	7.5	1738
0.384847	5.71	2069
0.945806	8.05	1624
-0.533428	6.38833	1948
-0.503623	5.7	2069
-0.604875	5.7	2069
-0.382602	11.3767	1100
-0.389968	10.6767	1191
-0.844228	4.125	2391
0.995223	4.125	2391
0.909216	3.9475	2422
0.325126	7.315	1771
1.85907	78.1418	14
1.51839	65.8137	31
0.865353	38.7422	111
-1.30327	75.9434	17
0.574871	13.4217	874
-0.563093	6.0925	2003
0.785228	11.3437	1104
0.924661	9.15321	1408
0.8143	6.5	1932
0.814547	3.66167	2474
0.526514	1.54667	2783
0.886324	21.5925	425
0.825978	9.4145	1367
0.697182	10.8053	1182
-0.664158	11.7133	1047
-0.34583	0.75	2845
-0.349879	0.614299	2848
-0.492076	4.13862	2388
0.46323	1.51948	2788
1.15036	42.7109	89
1.06388	31.628	186
0.353798	0.544477	2852
1.29679	32.9059	174
0.76816	9.73481	1315
-0.335849	1.24562	2820
-0.323136	0.558412	2852
0.675291	6.82675	1871
0.400856	1.49249	2791
-1.32197	37.387	117
0.673246	9.18225	1403
-0.952947	18.1565	575
0.691015	14.1324	808
0.716505	5.2	2178
-0.659003	4.35651	2352
-0.649108	1.94952	2742
-0.826139	12.3273	992
1.09688	11.8643	1030
1.10536	70.9695	23
0.885039	13.4574	873
-1.08246	4.85	2257
1.11995	54.855	49
0.822403	4.78907	2276
1.55844	13.1686	899
-0.940121	20.1639	482
1.97734	29.7024	205
-0.722496	7.68097	1708
0.755338	6.11254	1996
1.29149	28.1644	245
1.05862	10.6329	1195
-0.989982	10.9433	1147
1.53578	5.57118	2097
-0.535005	4.10075	2393
0.467812	1.99594	2738
0.697558	7.78548	1681
0.730009	2.79857	2627
-0.62735	5.16943	2186
0.52224	3.47431	2512
-0.478323	5.0089	2221
-1.00706	32.1365	180
-0.806909	20.3022	477
1.07987	7.25495	1786
0.660443	3.65215	2476
-0.761204	6.07715	2008
0.626563	3.4125	2523
0.624658	4.38136	2349
0.962245	20.2442	478
0.862446	6.90741	1854
0.744311	21.1858	440
-0.90644	3.33179	2537
0.764747	3.33179	2537
0.801264	17.5415	603
0.711768	6.65	1907
0.552937	1.88478	2750
0.693747	12.7571	938
0.566761	1.09647	2833
0.514221	11.1934	1124
-0.70597	17.4756	609
-0.827756	12.8893	927
-0.586298	14.9093	753
-0.695079	12.7944	933
-0.574967	7.25556	1786
0.52785	1.79771	2756
0.618772	14.982	750
0.589342	13.28	888
-0.408902	1.04198	2835
0.897573	2.06559	2731
-0.759689	4.01559	2412
0.666481	4.84693	2258
-0.36526	0.479903	2854
0.373736	0.479903	2854
-0.509072	2.65895	2641
-1.50224	70.095	24
-0.916404	20.5249	469
0.716302	34.8882	140
0.690334	11.5071	1072
0.860163	33.7525	153
0.820388	31.1177	188
0.669328	27.9003	248
0.640757	24.5302	340
0.477986	3.38771	2527
0.578798	46.6392	75
1.12574	3.74069	2456
0.879802	33.2277	168
0.789119	12.35	992
0.513408	4.29603	2362
-0.688173	30.1846	201
-0.490639	22.5959	396
-0.573968	5.43729	2123
-0.502064	1.76	2758
-0.281105	0.015925	2859
0.284347	0.015925	2859
0.827613	25.414	315
-0.474126	1.25	2819
0.467034	1.25	2819
0.446529	3.25217	2551
0.61322	42.0303	89
-0.563899	40.8153	93
0.561009	13.1981	895
-0.649398	18.1456	575
0.678916	20.3337	475
0.452394	26.4763	283
0.8441	20.1189	485
0.56007	15.726	705
0.333288	2.63099	2645
0.507681	10.1502	1252
0.452776	4.0606	2400
-0.471336	6.39303	1946
0.489163	6.18299	1984
0.600194	6.48134	1936
1.06511	17	636
0.483396	4.71929	2288
0.42198	16.1068	679
0.390734	12.0676	1013
0.441684	6.38345	1948
-0.379429	12.6105	950
-0.423735	5.84476	2039
-0.375907	11.8818	1029
0.568678	13.2881	887
0.738182	4.85547	2252
0.632725	4.12375	2391
0.287004	2.06332	2731
0.552616	24.2015	351
0.598711	10.1015	1256
0.491864	18.3846	557
-0.487986	4.1	2393
0.517658	7.43593	1746
0.93797	78.9003	13
-0.876883	48.5559	68
0.624833	10.194	1247
0.509557	6.80995	1877
-0.425489	22.3492	406
-0.440235	16.8879	642
0.718528	13.1291	901
1.04916	57.0115	46
-0.358713	4.33	2359
0.734913	33.3813	166
-0.716486	17.3357	617
-0.942456	36.5413	124
-0.877949	28.398	234
-0.715352	10.748	1187
0.666748	9.22357	1399
-0.75702	14.0227	819
-0.260014	4.0661	2400
-1.04965	42.6305	89
1.37215	55.1062	48
-0.57304	19.9364	488
0.194244	14.6619	768
-0.567386	14.5047	777
0.845681	17.777	591
-0.951597	20.1723	482
0.576766	10.8703	1174
-0.505927	2.2544	2703
0.99257	36.2964	126
0.848737	17.9757	586
0.45194	6.09591	2001
0.266996	4.0645	2400
-0.341889	3.68265	2467
-0.208939	1.04254	2835
0.208926	1.04254	2835
0.133916	0.1943	2858
-0.119535	0.1943	2858
0.289639	2.94283	2604
-0.605483	5.65	2081
-0.192101	4.56763	2320
0.34735	3.31045	2543
0.398179	6.24021	1976
-0.439435	1.37102	2810
0.849016	37.6766	115
-0.617474	8.25703	1581
0.543989	15.407	719
0.917818	51.8152	57
0.936027	33.4946	163
0.751116	11.5548	1067
-0.937486	41.7374	89
-0.887622	13.4689	871
1.06393	20.5933	467
-1.07135	36.9746	120
-0.785204	16.9164	642
0.377635	1.16412	2829
0.924069	34.32	146
-0.721911	3.76831	2453
0.846703	16.4703	655
1.48804	10.75	1187
0.734267	5.76602	2057
-0.776019	19.9441	488
0.950389	12.033	1014
-0.650999	4.68611	2293
-0.978469	29.7035	205
0.665767	2.65009	2642
-0.406505	3.245	2551
0.343247	1.56111	2782
0.294877	4.21133	2376
0.705014	2.8809	2611
-0.847523	3.21469	2555
1.32539	8.2	1594
-0.743845	46.8045	75
-0.61277	9.44767	1362
-0.764839	17.8783	588
-0.682084	4.83474	2261
0.629791	4.61355	2302
-0.869271	15.8778	692
-0.570513	10.4036	1214
0.667523	18.1554	575
0.484186	4.32	2359
-0.783081	6.15436	1988
-0.404107	2.71845	2634
0.646002	7.7301	1693
0.672076	15.0883	747
-0.783413	16.412	655
0.514611	8.34868	1566
0.488912	5.66015	2079
-1.17194	9.48474	1360
0.708664	18.2615	566
1.23882	6.5483	1924
-0.367837	0.330264	2857
0.609404	4.65988	2295
-0.642964	5.97554	2018
0.446198	2.48777	2664
0.478154	5.84129	2041
0.477918	2.85198	2614
0.40933	2.25559	2703
1.80663	36.3287	126
-0.802268	14.5996	771
0.350581	2.54914	2655
0.36074	3.46315	2517
0.599037	3.86217	2440
-0.678876	27.6686	251
-0.598598	20.8864	451
1.09227	24.0942	354
-1.1553	13.9122	828
-0.80168	46.8616	75
-0.798957	27.1386	265
0.55038	7.1	1809
0.726266	40.4932	94
0.768995	2.585	2649
-0.622411	40.8025	93
-0.561319	30.0266	201
-0.908298	13.1055	903
-0.62708	0.42382	2855
1.30734	9.68617	1326
-0.587137	23.6167	365
1.06187	6.92361	1851
1.05411	13.4852	871
-0.734901	1.68313	2772
-0.783078	8.09188	1615
-0.46803	9.355	1374
-0.389075	12.1005	1010
-0.425864	11.1978	1123
-0.605957	5.1	2202
1.17029	6.55311	1919
-1.11024	7.13126	1802
0.500636	8.0285	1627
0.402074	0.994038	2837
-0.485004	2.26057	2699
0.435032	1.22803	2823
-0.436554	1.70494	2765
0.851951	4.44619	2344
-1.00889	4.86291	2251
0.997653	2.58794	2649
0.905201	3.4189	2522
-0.665008	4.4	2349
-0.631167	4.4	2349
-0.640093	8.77031	1493
0.493606	8.525	1537
0.839475	7.56597	1729
0.73873	7.89	1657
0.627864	6.15413	1988
0.528279	1.825	2753
0.364558	8.97169	1436
-0.383817	10.5543	1201
0.408438	7.89202	1656
-0.593579	12.01	1016
-0.614695	7.50656	1738
-0.402381	7.98967	1635
1.03067	6.68672	1901
0.486149	12.8258	929
0.77586	8.70735	1502
1.36673	6.03965	2013
0.603864	9.2245	1399
0.392991	4.11447	2393
0.73469	17.9434	586
0.655798	13.7179	853
0.291414	0.937388	2840
-0.728836	18.7329	535
-0.523957	13.3441	881
-0.37961	12.6717	945
0.900849	6.2	1983
0.337562	12.8417	929
0.35716	12.1701	1003
0.494651	5.22199	2171
0.31046	9.03989	1426
0.471273	5.46694	2117
0.571848	5.70098	2069
0.539827	8.43224	1555
-0.313885	12.3728	987
0.401822	4.83109	2263
0.364061	9.03337	1426
-0.399088	3.925	2427
0.26217	10.057	1266
-0.556765	3.55911	2498
0.570316	3.15082	2571

## Sheet: Figure 5c,d
Evolvability effects	Time (mya)	No. of concurrent lineages
5.61113	18.3241	554
6.74576	18.1133	568
4.60775	57.1781	44
4.30563	25.2	91
4.666	4.6	2081
4.49225	9.27	1360
8.16149	8.1599	1277
5.07836	8.83	1439
5.37471	7.72	1579
2.81518	100.506	4
3.93181	66.0117	9
5.36284	51.2	42
0.129649	65.4844	31
5.69153	12	507
3.94417	50.0876	40
5.96832	11.65	354
2.95846	16.1	642
6.98812	8.25	1492
6.40998	8.26	1562
5.93067	7.895	1644
5.29457	7.185	1694
1.60969	78.5287	8
3.92961	15.175	251
5.32489	10.8941	1104
3.50687	13	812
4.63949	9.781	425
2.99256	45.5283	63
5.66841	1.08895	2453
0.174972	12.6317	830
4.83377	26.3373	203
3.61326	5.68	1983
3.73225	13.6	470
3.48031	8.53958	1133
3.60457	4.96	1889
3.93237	10.9416	1134
4.43016	9.8099	1223
5.4122	2.19294	2678
5.53937	1.40338	2793
5.09865	3.85918	2171
5.53387	1.17	2716
6.44079	0.959806	2835
4.47515	28.7265	140
5.00339	8.70688	715
6.60798	6.77541	1688
3.37571	33.7568	146
4.65676	26.8866	207
0.13512	22.0486	396
2.92231	27.3808	248
4.15166	11.3556	765
5.04879	5.84155	1529
5.29301	6.50435	1255
4.09844	23.876	327
2.40896	17.6721	503
3.58526	11.6	918
5.23966	8.73066	747
0.374167	73.8369	18
5.09034	9.8881	579
0.394107	67.0611	24
4.48133	1.44937	2780
5.17966	9.0631	969
0.186398	4.71177	1944
0.335083	3.87	2390
5.42192	2.08508	2238
0.117122	5.64286	1788
0.217227	5.41254	2105
4.91126	7.84281	1571
6.73683	0.3886	2600
5.00307	5.88567	1409
3.86576	12.4	912
6.23596	6.95713	1327
5.44292	5.27816	1996
4.6952	3.25504	2543
5.63414	1.23803	2704
5.02348	0.890333	2835
5.17943	12.8094	787
5.99951	2.32824	1728
5.645	11.532	673
6.24417	24.0661	229
6.34233	5.30018	2012
4.92802	3.12222	2495
7.72372	12.4991	748
6.83448	5.76179	1408
5.68165	9.66949	1120
5.98931	9.2271	1362
3.02261	30.2	179
2.95863	11.3277	929
6.3802	1.58303	2742
3.16239	10.0484	1190
3.60026	8.67391	1372
4.94481	3.34989	2463
2.94402	15.1092	346
4.02722	11.2389	962
0.36155	31.0336	179
5.47213	7.72434	1426
4.47517	48.1884	42
7.96044	5.17	1408
7.02991	13.1062	630
2.38327	11.2	1039
3.69224	9.3	1241
4.99508	1.98808	2712
3.78838	13.0303	714
4.25523	12.3717	942
5.23439	10.9	1056
4.61357	9.98945	1209
5.09592	7.29493	1593
0.146644	6.54928	1708
5.45558	7.53	1657
4.48081	4.05826	1988
6.39314	13.3734	828
4.44074	6.95152	929
4.26037	8.22894	1566
5.63094	1.87478	2554
0.0138599	8.83156	1426
5.43958	1.19055	2796
0.254719	9.59	1266
5.43533	7.11822	1688
5.69339	7.38968	1573
5.45106	6.93	1799
6.1018	5.86016	1946

## Sheet: Figure 6a
Cumulative no. of directional effects	No Concurrent Lineages	Time (mya)
417	2859	1.42109e-14
416	2859	1.42109e-14
415	2858	0.178375
414	2858	0.178375
413	2857	0.314339
412	2855	0.407895
411	2854	0.463978
410	2854	0.463978
409	2852	0.528552
408	2852	0.542488
407	2848	0.598374
406	2845	0.734075
405	2840	0.921463
404	2837	0.978113
403	2837	0.984075
402	2837	0.984075
401	2835	1.02606
400	2835	1.02662
399	2835	1.02662
398	2833	1.08055
397	2832	1.11283
396	2832	1.11283
395	2829	1.14819
394	2823	1.2121
393	2820	1.22908
392	2820	1.22969
391	2819	1.23408
390	2819	1.23408
389	2810	1.3551
388	2796	1.43407
387	2791	1.47656
386	2788	1.50356
385	2783	1.53074
384	2782	1.54518
383	2772	1.66721
382	2765	1.68902
381	2758	1.74407
380	2756	1.78179
379	2755	1.78408
378	2755	1.78533
377	2754	1.79107
376	2753	1.80907
375	2750	1.86885
374	2742	1.9336
373	2738	1.98001
372	2731	2.0474
371	2731	2.04966
370	2703	2.23848
369	2703	2.23966
368	2699	2.24464
367	2697	2.27291
366	2664	2.47185
365	2655	2.53321
364	2650	2.56408
363	2649	2.56908
362	2649	2.57201
361	2645	2.61507
360	2642	2.63417
359	2641	2.64303
358	2634	2.70253
357	2627	2.78265
356	2617	2.82308
355	2614	2.83606
354	2611	2.86407
353	2611	2.86497
352	2604	2.92691
351	2603	2.93976
350	2571	3.1349
349	2555	3.19876
348	2551	3.22908
347	2551	3.23625
346	2543	3.29452
345	2537	3.31587
344	2537	3.31587
343	2527	3.37178
342	2523	3.39658
341	2522	3.40297
340	2517	3.44722
339	2512	3.45838
338	2498	3.54319
337	2498	3.54408
336	2476	3.63623
335	2474	3.64574
334	2467	3.66672
333	2456	3.72476
332	2453	3.75238
331	2450	3.76408
330	2449	3.78423
329	2443	3.82908
328	2440	3.84625
327	2427	3.90908
326	2422	3.93157
325	2412	3.99966
324	2402	4.03408
323	2400	4.04468
322	2400	4.04858
321	2400	4.05018
320	2393	4.08407
319	2393	4.08483
318	2393	4.09855
317	2391	4.10783
316	2391	4.10907
315	2391	4.10908
314	2388	4.12269
313	2376	4.19541
312	2362	4.28011
311	2359	4.30407
310	2359	4.31408
309	2352	4.34058
308	2349	4.36544
307	2349	4.38408
306	2349	4.38408
305	2344	4.43027
304	2320	4.5517
303	2302	4.59762
302	2295	4.64395
301	2293	4.67019
300	2288	4.70337
299	2276	4.77315
298	2263	4.81516
297	2261	4.81882
296	2258	4.831
295	2257	4.83407
294	2252	4.83955
293	2251	4.84698
292	2239	4.88908
291	2221	4.99298
290	2202	5.08407
289	2186	5.1535
288	2178	5.18407
287	2171	5.20606
286	2123	5.42136
285	2117	5.45101
284	2097	5.55526
283	2081	5.63408
282	2079	5.64423
281	2069	5.68407
280	2069	5.68407
279	2069	5.68506
278	2069	5.69408
277	2057	5.75009
276	2043	5.80907
275	2041	5.82537
274	2039	5.82883
273	2018	5.95962
272	2016	5.98408
271	2013	6.02372
270	2008	6.06123
269	2003	6.07658
268	2001	6.07999
267	1996	6.09661
266	1988	6.13821
265	1988	6.13843
264	1984	6.16706
263	1983	6.18407
262	1976	6.22429
261	1948	6.36753
260	1948	6.37241
259	1946	6.37711
258	1936	6.46541
257	1932	6.47908
256	1932	6.48408
255	1928	6.51408
254	1924	6.53237
253	1919	6.53408
252	1919	6.53718
251	1907	6.63408
250	1901	6.67079
249	1886	6.75658
248	1877	6.79403
247	1871	6.81083
246	1854	6.89149
245	1851	6.90769
244	1809	7.08407
243	1802	7.11533
242	1786	7.23903
241	1786	7.23964
240	1771	7.29908
239	1746	7.42001
238	1738	7.48408
237	1738	7.49064
236	1729	7.55004
235	1719	7.62403
234	1717	7.63408
233	1708	7.66505
232	1693	7.71417
231	1681	7.76956
230	1657	7.87408
229	1656	7.87609
228	1648	7.91908
227	1648	7.91908
226	1635	7.97375
225	1627	8.01257
224	1624	8.03408
223	1615	8.07595
222	1594	8.18407
221	1581	8.24111
220	1579	8.25158
219	1566	8.33276
218	1555	8.41631
217	1537	8.50908
216	1502	8.69142
215	1493	8.75438
214	1446	8.89408
213	1436	8.95576
212	1426	9.01744
211	1426	9.02397
210	1419	9.04071
209	1410	9.09408
208	1408	9.13728
207	1403	9.16632
206	1399	9.20764
205	1399	9.20858
204	1398	9.21434
203	1374	9.33908
202	1367	9.39858
201	1362	9.43175
200	1360	9.46882
199	1350	9.53283
198	1326	9.67024
197	1315	9.71889
196	1284	9.93658
195	1266	10.0411
194	1256	10.0856
193	1252	10.1343
192	1247	10.1781
191	1214	10.3877
190	1201	10.5383
189	1195	10.617
188	1191	10.6607
187	1187	10.7321
186	1187	10.7341
185	1182	10.7894
184	1174	10.8544
183	1147	10.9273
182	1133	11.0341
181	1124	11.1774
180	1123	11.1808
179	1123	11.1819
178	1123	11.1841
177	1104	11.3278
176	1100	11.3607
175	1085	11.4114
174	1072	11.4911
173	1067	11.5389
172	1047	11.6974
171	1044	11.7591
170	1030	11.8484
169	1029	11.8658
168	1016	11.9941
167	1014	12.0171
166	1013	12.0517
165	1010	12.0846
164	1003	12.1541
163	992	12.3113
162	992	12.3341
161	987	12.3569
160	950	12.5946
159	945	12.6557
158	938	12.7411
157	933	12.7784
156	929	12.8098
155	929	12.8258
154	927	12.8733
153	903	13.0896
152	901	13.1131
151	899	13.1527
150	895	13.1822
149	891	13.2341
148	888	13.2641
147	887	13.2722
146	881	13.3282
145	874	13.4057
144	873	13.4415
143	871	13.453
142	871	13.4693
141	861	13.5841
140	853	13.702
139	828	13.8962
138	819	14.0067
137	808	14.1165
136	777	14.4888
135	771	14.5837
134	768	14.646
133	753	14.8934
132	750	14.9661
131	747	15.0724
130	719	15.3911
129	705	15.7101
128	692	15.8619
127	679	16.0909
126	655	16.3961
125	655	16.4543
124	645	16.704
123	642	16.872
122	642	16.9005
121	636	16.9841
120	617	17.3198
119	609	17.4597
118	603	17.5255
117	591	17.761
116	588	17.8624
115	586	17.9275
114	586	17.9598
113	575	18.1297
112	575	18.1395
111	575	18.1406
110	566	18.2456
109	557	18.3687
108	535	18.7169
107	488	19.9205
106	488	19.9282
105	488	19.9576
104	488	19.9851
103	486	20.0514
102	485	20.103
101	482	20.148
100	482	20.1564
99	480	20.1841
98	478	20.2283
97	477	20.2863
96	475	20.3178
95	469	20.509
94	467	20.5774
93	462	20.6507
92	462	20.6599
91	451	20.8705
90	440	21.1699
89	425	21.5765
88	406	22.3332
87	396	22.58
86	390	22.8111
85	375	23.2389
84	366	23.5471
83	365	23.6007
82	354	24.0783
81	351	24.1856
80	340	24.5142
79	315	25.3981
78	283	26.4604
77	265	27.1226
76	251	27.6527
75	251	27.7084
74	248	27.8844
73	245	28.1485
72	234	28.3821
71	229	28.5146
70	205	29.6865
69	205	29.6876
68	205	29.704
67	201	30.0106
66	201	30.1687
65	191	30.8465
64	188	31.0849
63	188	31.1018
62	186	31.6121
61	180	32.1206
60	176	32.758
59	176	32.8101
58	174	32.89
57	168	33.2118
56	167	33.2341
55	166	33.3654
54	163	33.4787
53	153	33.7366
52	146	34.3041
51	140	34.8723
50	133	35.6194
49	126	36.2805
48	126	36.3127
47	125	36.4431
46	124	36.5254
45	120	36.9586
44	117	37.3711
43	115	37.6607
42	112	38.3773
41	111	38.7263
40	110	38.971
39	94	40.4773
38	93	40.7866
37	93	40.7994
36	93	40.8501
35	93	40.9069
34	89	41.7215
33	89	41.8341
32	89	41.9614
31	89	42.0143
30	89	42.6146
29	89	42.695
28	84	44.6237
27	78	46.085
26	75	46.6233
25	75	46.7886
24	75	46.8457
23	72	47.9141
22	68	48.54
21	64	49.2402
20	57	51.7993
19	56	52.3763
18	51	54.536
17	49	54.8391
16	48	55.0902
15	48	55.2711
14	46	56.1459
13	46	56.9956
12	34	64.0195
11	31	65.7977
10	24	70.0791
9	23	70.9536
8	22	73.0048
7	18	74.787
6	18	75.6439
5	17	75.9275
4	14	78.1259
3	13	78.8844
2	6	91.8817
1	3	120.037

## Sheet: Figure 6b
Cumulative number of evolvability effects	Time, mya	No Concurrent Lineages
119	1.06418	2835
118	1.0649	2835
117	1.453	2796
116	1.47763	2793
115	1.60903	2780
114	1.95026	2742
113	2.15341	2716
112	2.19796	2712			Equation=log_e(cumulative number) = 4.85-0.061(Time)
111	2.24654	2704
110	2.40511	2678
109	2.96666	2600
108	3.2292	2554
107	3.3055	2543
106	3.57028	2495
105	3.70515	2463
104	3.76451	2453
103	4.11422	2390
102	4.91086	2238
101	5.21909	2171
100	5.5277	2105
99	5.65	2081
98	6.05878	2012
97	6.11765	1996
96	6.15413	1988
95	6.20695	1983
94	6.39508	1946
93	6.42039	1944
92	6.74979	1889
91	7.15984	1799
90	7.23296	1788
89	7.56884	1728
88	7.67464	1708
87	7.7225	1694
86	7.74115	1688
85	7.74589	1688
84	7.89	1657
83	7.965	1644
82	8.21129	1593
81	8.275	1579
80	8.31948	1573
79	8.33294	1571
78	8.35485	1566
77	8.375	1562
76	8.59856	1529
75	8.7825	1492
74	8.95	1439
73	9.02304	1426
72	9.03221	1426
71	9.12157	1409
70	9.13042	1408
69	9.15305	1408
68	9.36113	1372
67	9.44829	1362
66	9.485	1360
65	9.67857	1327
64	9.98738	1277
63	10.057	1266
62	10.1117	1255
61	10.25	1241
60	10.3757	1223
59	10.4447	1209
58	10.688	1190
57	11.0175	1134
56	11.0698	1133
55	11.2117	1120
54	11.3437	1104
53	11.6359	1056
52	11.8	1039
51	12.4126	969
50	12.5207	962
49	12.701	942
48	12.8258	929
47	12.8517	929
46	12.9866	918
45	13.0748	912
44	13.9059	830
43	13.9108	828
42	14.0875	812
41	14.4202	787
40	14.7047	765
39	15.0424	748
38	15.089	747
37	15.5034	715
36	15.5242	714
35	16.2186	673
34	16.9167	642
33	17.0811	630
32	18.0545	579
31	18.2187	568
30	18.4146	554
29	19.5	507
28	19.5861	503
27	20.4536	470
26	21.5925	425
25	22.5959	396
24	24.1194	354
23	24.3046	346
22	24.8903	327
21	27.5375	251
20	27.8729	248
19	28.4607	229
18	29.4454	207
17	29.9186	203
16	32.2668	179
15	32.45	179
14	34.4784	146
13	34.8882	140
12	41.189	91
11	49.9249	63
10	57.7013	44
9	58.6058	42
8	58.9085	42
7	60.0424	40
6	65.9006	31
5	70.449	24
4	74.7677	18
3	83.259	9
2	83.9263	8
1	102.983	4

## Sheet: Supplementary Figure 2
Proportion Identifiable	P Error Nodes	Adjusted Proportion Identifiable	Percentage of branches with a directional effect
1	0	1	0.00201207
1	0	1	0.00402414
1	0	1	0.00603622
1	0	1	0.00804829
1	0	1	0.0100604
0.9997	0.0002	0.9999	0.0120724
0.9995	0.0003	0.9998	0.0140845
0.9991	0.0006	0.9997	0.0160966
0.9988	0.0009	0.9997	0.0181087
0.9985	0.0011	0.9996	0.0201207
0.9978	0.0016	0.999399	0.0221328
0.997	0.0024	0.999399	0.0241449
0.9961	0.0033	0.999398	0.0261569
0.9947	0.0047	0.999397	0.028169
0.9929	0.0061	0.998994	0.0301811
0.9917	0.0069	0.99859	0.0321932
0.9898	0.0087	0.998487	0.0342052
0.9875	0.0107	0.998181	0.0362173
0.9857	0.0123	0.997975	0.0382294
0.9839	0.014	0.99787	0.0402414
0.9811	0.0167	0.997763	0.0422535
0.9787	0.019	0.997655	0.0442656
0.9758	0.0217	0.997445	0.0462777
0.9724	0.0251	0.997436	0.0482897
0.9686	0.0285	0.997015	0.0503018
0.9649	0.0319	0.996695	0.0523139
0.9611	0.0356	0.996578	0.054326
0.9567	0.0392	0.995733	0.056338
0.9516	0.0435	0.994877	0.0583501
0.9469	0.0479	0.994538	0.0603622
0.9409	0.053	0.993559	0.0623742
0.9342	0.0593	0.99309	0.0643863
0.9287	0.0641	0.992307	0.0663984
0.9232	0.0688	0.991409	0.0684105
0.9162	0.0753	0.990808	0.0704225
0.9077	0.0829	0.98975	0.0724346
0.9005	0.0899	0.989452	0.0744467
0.8926	0.097	0.988483	0.0764588
0.884	0.1042	0.986827	0.0784708
0.8742	0.1129	0.985458	0.0804829
0.8651	0.1211	0.984299	0.082495
0.8563	0.1291	0.983236	0.084507
0.848	0.1367	0.982277	0.0865191
0.8384	0.1455	0.981159	0.0885312
0.8275	0.1552	0.979522	0.0905433
0.8174	0.1647	0.978571	0.0925553
0.8054	0.176	0.977427	0.0945674
0.7921	0.1882	0.975733	0.0965795
0.7813	0.1974	0.973461	0.0985915
0.7685	0.2098	0.972539	0.100604
0.756	0.2214	0.970974	0.102616
0.7431	0.2334	0.969345	0.104628
0.7284	0.2453	0.965152	0.10664
0.7171	0.255	0.96255	0.108652
0.7028	0.2679	0.959978	0.110664
0.6895	0.2797	0.95724	0.112676
0.6746	0.2922	0.953094	0.114688
0.6621	0.3035	0.95061	0.1167
0.6463	0.3169	0.946128	0.118712
0.6315	0.3298	0.942256	0.120724
0.6155	0.3434	0.937405	0.122736
0.6007	0.3562	0.933054	0.124748
0.5868	0.3684	0.929069	0.126761
0.5712	0.3829	0.92562	0.128773
0.5565	0.3952	0.920139	0.130785
0.5379	0.4118	0.914485	0.132797
0.5212	0.4271	0.909757	0.134809
0.5055	0.4412	0.904617	0.136821
0.4887	0.4565	0.899172	0.138833
0.4717	0.4727	0.894557	0.140845
0.4537	0.4891	0.888041	0.142857
0.437	0.5052	0.883185	0.144869
0.42	0.5204	0.87573	0.146881
0.4056	0.5338	0.870013	0.148893
0.3894	0.5489	0.863223	0.150905
0.3757	0.5614	0.856589	0.152918
0.36	0.5765	0.850059	0.15493
0.3461	0.5907	0.84559	0.156942
0.3312	0.6055	0.839544	0.158954
0.3177	0.6186	0.832984	0.160966
0.3048	0.6299	0.823561	0.162978
0.2924	0.6408	0.814031	0.16499
0.2799	0.6543	0.809662	0.167002
0.2675	0.6675	0.804511	0.169014
0.2537	0.6815	0.796546	0.171026
0.2394	0.6961	0.787759	0.173038
0.227	0.7092	0.780605	0.17505
0.214	0.7208	0.766476	0.177062
0.2031	0.7321	0.758119	0.179074
0.1897	0.7452	0.744505	0.181087
0.1768	0.7574	0.728772	0.183099
0.1657	0.7695	0.718872	0.185111
0.1555	0.7807	0.709074	0.187123
0.1461	0.7911	0.699378	0.189135
0.1372	0.8017	0.691881	0.191147
0.1284	0.8111	0.679725	0.193159
0.1188	0.8228	0.670429	0.195171
0.1104	0.8315	0.655193	0.197183
0.1017	0.8416	0.642045	0.199195
0.0936	0.8503	0.625251	0.201207
0.0846	0.8615	0.61083	0.203219
0.079	0.8687	0.601676	0.205231
0.0739	0.8764	0.597896	0.207243
0.0685	0.8845	0.593074	0.209256
0.0648	0.891	0.594495	0.211268
0.0584	0.8992	0.579365	0.21328
0.0531	0.9059	0.564293	0.215292
0.0477	0.9134	0.550808	0.217304
0.0448	0.9192	0.554455	0.219316
0.0406	0.9245	0.537748	0.221328
0.0377	0.9296	0.535511	0.22334
0.0339	0.935	0.521538	0.225352
0.0299	0.9402	0.5	0.227364
0.0271	0.9451	0.493625	0.229376
0.0245	0.9491	0.481336	0.231388
0.0225	0.953	0.478723	0.2334
0.0199	0.957	0.462791	0.235412
0.017	0.9615	0.441558	0.237425
0.0146	0.9652	0.41954	0.239437
0.0135	0.9676	0.416667	0.241449
0.0125	0.9703	0.420875	0.243461
0.0105	0.9734	0.394737	0.245473
0.01	0.975	0.4	0.247485
0.0093	0.9771	0.406114	0.249497
0.0076	0.9797	0.374384	0.251509
0.0065	0.9815	0.351351	0.253521
0.0055	0.9832	0.327381	0.255533
0.0047	0.9848	0.309211	0.257545
0.0044	0.9861	0.316547	0.259557
0.004	0.9876	0.322581	0.261569
0.0031	0.9891	0.284404	0.263581
0.0026	0.9906	0.276596	0.265594
0.0021	0.9914	0.244186	0.267606
0.0017	0.9926	0.22973	0.269618
0.0014	0.9933	0.208955	0.27163
0.0012	0.9936	0.1875	0.273642
0.0009	0.9942	0.155172	0.275654
0.0005	0.9948	0.0961538	0.277666
0.0004	0.9958	0.0952381	0.279678
0.0001	0.9966	0.0294118	0.28169
0.0001	0.9972	0.0357143	0.283702
0.0001	0.9977	0.0434783	0.285714
0.0001	0.998	0.05	0.287726
0.0001	0.9982	0.0555556	0.289738
0.0001	0.9986	0.0714286	0.291751
0	0.9989	0	0.293763
0	0.9989	0	0.295775
0	0.9989	0	0.297787
0	0.9991	0	0.299799
0	0.9991	0	0.301811
0	0.9992	0	0.303823
0	0.9993	0	0.305835
0	0.9993	0	0.307847
0	0.9995	0	0.309859
0	0.9997	0	0.311871
0	0.9998	0	0.313883
0	0.9998	0	0.315895
0	0.9998	0	0.317907
0	0.9998	0	0.31992
0	0.9998	0	0.321932
0	0.9998	0	0.323944
0	0.9998	0	0.325956
0	0.9998	0	0.327968
0	0.9998	0	0.32998
0	0.9998	0	0.331992
0	0.9998	0	0.334004
0	0.9998	0	0.336016
0	0.9998	0	0.338028
0	0.9998	0	0.34004
0	0.9998	0	0.342052
0	0.9999	0	0.344064
0	0.9999	0	0.346076
0	0.9999	0	0.348089
0	0.9999	0	0.350101
0	0.9999	0	0.352113
0	0.9999	0	0.354125
0	0.9999	0	0.356137
0	0.9999	0	0.358149
0	1		0.360161
0	1		0.362173
0	1		0.364185
0	1		0.366197
0	1		0.368209
0	1		0.370221
0	1		0.372233
0	1		0.374245
0	1		0.376258
0	1		0.37827
0	1		0.380282
0	1		0.382294
0	1		0.384306
0	1		0.386318
0	1		0.38833
0	1		0.390342
0	1		0.392354
0	1		0.394366
0	1		0.396378
0	1		0.39839
0	1		0.400402
0	1		0.402414
0	1		0.404427
0	1		0.406439
0	1		0.408451
0	1		0.410463
0	1		0.412475
0	1		0.414487
0	1		0.416499
0	1		0.418511
0	1		0.420523

## Sheet: Supplementary Figure 3
|Change in Log_10(mass)|	Change in Log_10(mass)	First appearance (Mya)	No. of body mass changes	Elapsed time (my)
0.0638298	0.0638298	49.9	199	0.1
0.096396	-0.096396	53.5	168	0.1
0.52627	0.52627	53.6	166	0.7
0.326965	0.326965	49	207	0.9
0.546678	-0.546678	37.9	293	0.6
0.261832	-0.261832	34.1	320	0.1
0.46244	0.46244	35	317	1.3
0.415111	-0.415111	38	288	4.2
0.326096	0.326096	38.8	281	5.9
0.129396	-0.129396	14.1	446	0.2
0.341728	0.341728	33.5	327	5.6
0.225358	0.225358	57.4	97	1
0.253582	-0.253582	4	523	1.3
0.411637	0.411637	27.9	347	0.5
0.445072	0.445072	67.7	13	1.3
0.45723	0.45723	74.5	8	8.3
0.128528	-0.128528	70.8	12	0.3
0.334347	0.334347	17.4	409	2.9
0.221016	-0.221016	49.4	204	2.3
0.16891	-0.16891	80.6	3	1.1
0.104212	0.104212	51.1	189	0.1
0.159792	-0.159792	53.7	164	0.1
0.203647	-0.203647	52	184	0.1
0.194963	0.194963	63.9	39	0.3
0.422058	0.422058	63.3	45	3.4
0.222319	-0.222319	7.8	481	2.8
0.46548	0.46548	48.4	214	2
0.405124	0.405124	43.6	242	1.7
0.824142	-0.824142	43.3	246	0.9
0.242727	-0.242727	55.3	133	0.9
0.180634	0.180634	10.3	464	1.6
0.377334	0.377334	9.7	469	3.9
0.485888	0.485888	61.5	66	0.6
0.21624	0.21624	62.1	61	0.5
0.319583	0.319583	30.8	335	5.2
0.499349	0.499349	17.4	408	0.1
0.420756	0.420756	19.6	399	0.3
0.301346	-0.301346	16.8	416	1.6
0.367347	-0.367347	22.2	383	4
0.289188	0.289188	27.9	346	0.5
0.217542	0.217542	24.2	376	2.1
0.639166	0.639166	32.9	331	0.4
0.472861	0.472861	26.2	357	0.2
0.128094	0.128094	8	478	0.1
0.488059	-0.488059	55.4	126	0.1
0.214503	-0.214503	55.3	132	0.5
0.559705	-0.559705	35.7	314	0.1
0.397742	0.397742	64.8	21	0.7
0.14937	0.14937	2.7	536	0.6
0.152844	0.152844	7.4	484	0.1
0.313938	0.313938	10.3	463	0.7
0.173686	-0.173686	57.1	101	0.1
0.541902	0.541902	57.4	96	2.4
0.389926	0.389926	48.2	218	5.3
0.41294	0.41294	58.4	89	0.6
0.244898	-0.244898	9.5	472	0.3
0.228398	-0.228398	17.4	407	3.1
0.338254	0.338254	38.3	284	1.3
0.303951	0.303951	14.6	430	0.5
0.408163	0.408163	54.1	159	1.1
0.178463	-0.178463	53.2	173	1.3
0.433782	-0.433782	53	176	0.2
0.372123	-0.372123	10.2	465	2.5
0.342597	0.342597	14.4	440	4.1
0.336518	-0.336518	14.2	443	2.6
0.424229	0.424229	5.3	502	2.9
0.403387	0.403387	6.7	494	2
0.308294	0.308294	30.5	336	1
0.571863	0.571863	2.6	538	2.4
0.71472	0.71472	1	569	1
0.297004	0.297004	3	529	2.8
0.284846	-0.284846	2.8	534	3.8
0.234911	0.234911	55	144	2.3
0.234043	0.234043	55.3	131	3
0.110725	-0.110725	55.3	130	0.4
0.19366	-0.19366	0.4	581	0.3
0.27399	-0.27399	0.1	585	0.1
0.0855406	0.0855406	53.2	172	0.1
0.263569	-0.263569	58.9	84	0.1
0.984368	-0.984368	0.4	580	0.2
0.375163	0.375163	62.2	56	0.8
0.444637	-0.444637	63.3	44	0.8
0.122015	0.122015	65	20	0.5
0.687799	-0.687799	50.7	194	4.8
0.394268	-0.394268	38.8	280	3.2
0.0425532	-0.0425532	24.2	375	0.1
0.323057	0.323057	54.2	158	0.9
0.441164	0.441164	49.4	203	5.3
0.175423	-0.175423	58.9	83	1.6
0.372558	0.372558	59.1	81	3.2
0.511073	0.511073	63	47	5
0.66739	0.66739	65.4	17	1.3
0.871906	0.871906	40	271	6.9
0.469388	-0.469388	37.1	307	3.7
0.184108	0.184108	39.4	276	1.4
1.14112	-1.14112	64.6	28	0.1
0.977421	0.977421	64.6	27	0.3
0.732523	-0.732523	64.6	26	1
0.316978	-0.316978	55.4	125	0.1
0.156752	-0.156752	33.9	324	0.1
0.372992	-0.372992	38	287	4.2
0.165871	-0.165871	53.6	165	0.2
0.327833	0.327833	14.4	439	0.2
0.284846	0.284846	14.4	438	0.8
0.199739	0.199739	14.6	429	1.3
0.319583	-0.319583	62.1	60	0.2
0.316109	-0.316109	55.4	124	0.3
0.218845	0.218845	53.9	161	2.7
0.184542	-0.184542	14.1	445	2
0.396874	0.396874	2.8	533	0.4
0.333044	0.333044	14.1	444	1.1
0.690404	-0.690404	17	415	2.3
0.283977	-0.283977	17	414	4.5
0.0942249	-0.0942249	14.4	437	0.3
0.151976	-0.151976	37.1	306	0.3
0.40165	-0.40165	22.2	382	0.7
0.176292	-0.176292	22.5	380	1
0.247069	-0.247069	12.9	455	1.3
0.129831	0.129831	14.3	442	0.4
0.236648	-0.236648	13.6	449	0.5
1.27746	1.27746	17	413	2.4
0.358228	0.358228	28	345	0.1
0.11333	0.11333	0.2	582	0.1
0.106817	0.106817	16	422	0.2
0.148068	0.148068	34.1	319	0.7
0.36561	-0.36561	25.7	364	1.3
0.303083	0.303083	26.9	350	2.5
0.186713	0.186713	33.8	326	0.4
0.53452	0.53452	63.9	38	0.7
0.121146	-0.121146	54.6	154	0.1
0.226661	-0.226661	52.2	181	1.5
0.100738	0.100738	50.9	193	0.2
0.556665	-0.556665	26.5	352	2.2
0.0429874	-0.0429874	43.3	245	0.1
0.409032	-0.409032	55.3	129	1.1
0.316978	0.316978	56	113	3.1
0.825011	0.825011	4.9	508	1.7
0.483283	0.483283	10	466	4.3
0.215805	0.215805	7.4	483	0.8
0.387321	-0.387321	8.6	477	3.7
0.552757	-0.552757	55.9	119	0.7
0.194529	0.194529	56	112	0.2
0.220148	-0.220148	56.9	104	0.1
0.498046	0.498046	57.9	92	2.5
0.269648	-0.269648	38	286	1.7
0.19366	0.19366	13.4	452	2.3
0.326965	-0.326965	11.8	460	0.1
0.486756	0.486756	57.4	95	0.3
0.312636	-0.312636	57.3	99	2.3
0.365176	0.365176	52.4	179	1.4
0.199739	-0.199739	63.9	37	0.3
0.405124	0.405124	26	359	0.1
0.210595	0.210595	20	394	0.3
0.247069	0.247069	61.1	70	2.3
0.413374	0.413374	60.7	71	2.9
0.234911	0.234911	26.2	356	2.8
0.266175	-0.266175	25.4	367	0.2
0.200174	-0.200174	24.2	374	0.1
0.481546	-0.481546	64.4	33	0.4
0.171081	0.171081	41.8	260	0.1
0.32957	0.32957	25.7	363	1.4
0.266609	-0.266609	1.3	558	1.3
0.263569	-0.263569	1.4	555	1.4
0.17195	0.17195	2.6	537	1.1
0.250109	-0.250109	1.7	548	1.4
0.214503	0.214503	1.4	554	2.4
0.308294	-0.308294	1.6	552	1.5
0.238819	0.238819	55.9	118	0.1
0.261832	0.261832	55.8	120	1
0.607034	-0.607034	55.4	123	1.5
0.280069	0.280069	11.2	462	0.1
0.91663	0.91663	39.4	275	2.9
0.215805	0.215805	25.8	360	0.9
0.431611	-0.431611	36.9	311	0.6
0.330873	0.330873	35.2	316	1.8
0.275727	0.275727	20	393	0.1
0.258359	0.258359	26.1	358	0.5
0.23274	0.23274	17.3	410	0.1
0.429874	-0.429874	25.2	368	0.9
0.110291	-0.110291	62.1	59	0.5
0.138081	0.138081	2.8	532	0.7
0.486322	-0.486322	18.6	400	0.1
0.385584	-0.385584	22.2	381	0.1
0.267477	0.267477	67.2	14	0.8
0.202345	0.202345	60.2	76	0.8
0.417282	-0.417282	63.8	41	0.2
0.128528	0.128528	54.5	156	0.5
0.202779	-0.202779	55.5	122	2.1
0.300912	-0.300912	17.8	403	3.4
0.396439	0.396439	28.1	342	0.1
0.194529	0.194529	47.2	222	0.8
0.291359	0.291359	48.9	208	2.6
0.131133	-0.131133	1.1	566	0.6
0.443335	0.443335	9.5	471	4.3
0.310899	0.310899	39.4	274	1.5
0.151976	0.151976	29.6	339	0.1
0.408597	0.408597	11.8	459	1.1
0.242293	-0.242293	6.7	493	0.1
0.0833695	-0.0833695	2.5	540	0.1
0.270951	0.270951	12.5	456	2.8
0.167607	0.167607	1.1	565	1.1
0.334347	-0.334347	1.1	564	1.1
0.431177	0.431177	34.3	318	0.1
0.154581	0.154581	61.8	65	0.1
0.541033	0.541033	38.3	283	4.9
0.731654	0.731654	37.5	301	4.3
0.462875	-0.462875	36.9	310	0.1
0.560573	-0.560573	35.7	313	2.2
0.995224	-0.995224	35.8	312	0.1
0.752931	-0.752931	40.3	269	2.9
0.107686	0.107686	43.3	244	0.1
0.181502	-0.181502	48.7	211	1.6
0.206687	0.206687	53	175	2
0.195832	-0.195832	53.8	162	1.4
0.984802	-0.984802	51.4	186	3.3
0.344333	-0.344333	51.4	185	7.4
0.475467	0.475467	55	143	4.4
0.182371	0.182371	48.5	212	0.4
0.680851	0.680851	52.6	177	1.9
0.463309	-0.463309	9.9	468	7.3
0.155884	0.155884	23.3	379	0.1
0.222319	0.222319	33.3	329	2.2
0.42944	-0.42944	37.5	300	1.1
0.323925	0.323925	37.9	292	2.8
0.302649	-0.302649	54.6	153	2.4
0.29657	0.29657	61.4	67	4.2
0.166305	0.166305	46	229	0.1
0.400782	0.400782	16.5	419	0.1
0.226661	0.226661	5.5	499	0.1
0.10508	-0.10508	54.3	157	0.1
0.128528	-0.128528	50.5	196	0.1
0.386452	0.386452	51.1	188	2.1
0.165002	-0.165002	52	183	1.7
0.261398	0.261398	54.6	152	0.6
0.851498	-0.851498	58.9	82	1.3
0.370821	-0.370821	57.4	94	0.3
0.1802	-0.1802	24.2	373	0.1
0.140252	-0.140252	55.9	117	0.3
0.497178	-0.497178	32.8	332	2.4
0.559271	0.559271	33	330	1.1
0.415979	0.415979	16.2	421	1.8
0.463309	-0.463309	37.4	302	6.8
0.250543	0.250543	37.6	296	2
0.354755	0.354755	37.9	291	0.9
0.275293	0.275293	44.2	237	3
0.59835	0.59835	46.2	224	1.1
0.365176	0.365176	46.1	226	4.5
0.58185	0.58185	44.8	233	3.9
0.412505	-0.412505	42.6	257	1.1
0.223621	-0.223621	43.9	240	1.9
0.31003	-0.31003	60.1	78	2.6
0.130265	-0.130265	58.6	85	0.8
0.058185	-0.058185	37.9	290	0.1
0.538428	0.538428	53.7	163	0.5
0.138515	-0.138515	53.1	174	1.1
0.933131	-0.933131	62.4	55	0.1
0.879722	0.879722	64.5	31	1
0.296135	0.296135	64.7	23	0.4
1.231	-1.231	64.4	32	0.3
0.967	0.967	63.8	40	0.6
0.296135	-0.296135	7	486	0.4
0.791576	0.791576	9.4	473	6.5
0.486756	-0.486756	4.4	517	5.4
0.118975	-0.118975	44.2	236	0.2
0.0772905	0.0772905	42.9	253	0.1
0.496743	0.496743	1.1	563	2.1
0.518888	-0.518888	6.8	489	1
0.467217	0.467217	0.9	573	0.4
0.201042	0.201042	1.8	546	1.8
0.221884	-0.221884	4.9	507	0.7
0.336083	0.336083	78.4	5	3.6
0.841945	0.841945	73.9	9	5.9
0.660877	0.660877	54.6	151	3.6
0.210595	0.210595	14.5	433	0.4
0.257056	0.257056	17.2	411	0.7
0.336952	0.336952	14.4	436	0.9
0.126791	0.126791	21.2	386	0.3
0.273122	-0.273122	19.7	398	0.3
0.692141	0.692141	37.6	295	4.7
0.191924	0.191924	29.9	337	1
0.261398	0.261398	65.7	16	1.7
0.170647	-0.170647	65.2	19	0.4
0.560139	-0.560139	62.7	51	5.2
0.574902	0.574902	71.4	11	7.3
0.330439	0.330439	37.5	299	4.9
0.361268	0.361268	37.1	305	1.2
0.329136	0.329136	37.7	294	3.1
0.12766	-0.12766	40.3	268	0.1
0.361702	-0.361702	42.9	252	4.5
0.299609	-0.299609	43	247	2.2
0.105949	-0.105949	44.8	232	0.1
0.151976	0.151976	39.1	279	0.8
0.169344	-0.169344	54.9	146	0.1
0.308728	0.308728	55.2	137	2.1
0.327399	0.327399	21.1	387	0.1
0.165436	0.165436	64.2	35	0.1
0.29353	-0.29353	58.1	90	1.7
0.23795	0.23795	56.2	110	0.4
0.254017	0.254017	42.9	251	0.1
0.169344	0.169344	42.9	250	0.1
0.173252	0.173252	48.8	210	0.1
0.236648	0.236648	41.4	263	1.2
0.212766	0.212766	43.6	241	1.9
0.239687	0.239687	29	340	0.1
0.137212	-0.137212	53.5	167	0.2
0.14416	-0.14416	52.2	180	0.3
0.144594	0.144594	46	228	0.9
0.259227	0.259227	52.4	178	2.6
0.292662	-0.292662	1.8	545	1.6
0.179331	0.179331	0	588	1
0.142857	-0.142857	1.8	544	0.4
0.0751194	0.0751194	65.2	18	0.3
0.630048	0.630048	56.9	103	0.1
0.211898	-0.211898	4.9	506	0.5
0.133304	-0.133304	2.8	531	1.1
0.191055	0.191055	4.5	516	0.7
0.0473296	-0.0473296	5	504	0.1
0.344768	-0.344768	4.1	520	1.3
0.425098	0.425098	35.2	315	2.2
0.613548	0.613548	14.7	428	2
0.328702	0.328702	32.5	333	4.7
1.03257	1.03257	14.3	441	1.6
0.147634	0.147634	25.7	362	0.1
0.563178	0.563178	23.7	377	1.7
0.184108	-0.184108	1.1	562	2.1
0.367347	0.367347	1.1	561	2.1
0.184108	0.184108	0.9	572	1.9
0.170213	-0.170213	1.3	557	1.3
0.294399	-0.294399	14.5	432	0.2
0.195397	-0.195397	11.8	458	0.1
0.128528	0.128528	41.8	259	0.6
0.228832	-0.228832	41.5	261	0.5
0.398176	0.398176	44.2	235	3.7
0.292662	-0.292662	9.6	470	4.4
0.224924	0.224924	4.6	509	2.2
0.0616587	-0.0616587	60.2	75	0.1
0.224056	0.224056	59.6	79	2.1
0.374729	0.374729	26.2	355	4.5
0.260964	-0.260964	2.5	539	2.5
0.569257	0.569257	62.1	58	0.6
0.318281	0.318281	60.2	74	3.4
0.278333	-0.278333	62.5	53	0.1
0.242293	0.242293	0.8	575	1.8
0.557534	-0.557534	4	522	1.4
0.228832	-0.228832	1.1	560	2.1
0.532349	0.532349	5.3	501	2.3
0.0616587	-0.0616587	0.8	574	0.1
0.235345	0.235345	25.4	366	0.2
0.12766	0.12766	53.2	171	0.1
0.192792	0.192792	48.4	213	0.7
0.27399	0.27399	1.6	551	1.1
0.182371	0.182371	3.8	526	1.4
0.354755	0.354755	0.5	578	1.5
0.292662	0.292662	2.4	542	2.3
0.0942249	-0.0942249	3.9	525	0.1
0.481546	0.481546	17.4	406	2.6
0.382545	0.382545	20.4	392	2
0.230569	0.230569	29.7	338	0.8
0.138949	-0.138949	42.6	256	0.2
0.566218	0.566218	64.6	25	0.8
0.428571	-0.428571	64.5	30	0.6
0.333912	0.333912	64.7	22	0.2
0.380373	0.380373	54	160	2.2
0.174121	-0.174121	55	142	1
0.111159	-0.111159	64.2	34	0.1
0.617021	0.617021	64.1	36	0.7
0.280938	-0.280938	64.6	24	0.3
0.387755	-0.387755	26.6	351	0.3
0.238385	0.238385	4.5	515	1.6
0.188884	0.188884	6.7	492	0.1
0.217977	0.217977	62.6	52	1.2
0.182371	-0.182371	28	344	1.7
0.663482	-0.663482	19.9	397	0.1
0.246201	0.246201	55.7	121	0.1
0.550586	0.550586	58	91	0.1
0.404255	-0.404255	55	141	2.7
0.425966	0.425966	54.8	149	3.2
0.307425	0.307425	47.2	221	0.8
0.25228	0.25228	49.1	205	1.4
0.391229	0.391229	47.5	220	1.1
0.341294	0.341294	1	568	1
0.295267	-0.295267	62.8	50	0.8
0.6231	0.6231	94.8	1	0.7
0.206687	0.206687	85	2	1.1
0.176292	-0.176292	4.5	514	0.7
0.105515	-0.105515	37.1	304	0.3
0.190187	0.190187	33.9	323	2.2
0.303083	0.303083	38	285	5.1
0.35432	-0.35432	24.3	371	0.1
0.464611	0.464611	26.2	354	4.6
0.414677	0.414677	14.4	435	0.3
0.50977	0.50977	22	385	1.4
0.226661	0.226661	22.1	384	1.9
0.416848	0.416848	44	239	6.2
0.445072	0.445072	49	206	3.6
0.735562	0.735562	49.5	202	3.1
0.853669	0.853669	55.9	116	7.8
0.837603	-0.837603	74.5	7	2.2
0.267477	0.267477	62.8	49	0.5
0.305688	0.305688	55.1	139	1.5
0.238819	0.238819	54.5	155	0.3
0.79505	-0.79505	63.4	42	4.5
0.829353	0.829353	62.8	48	0.1
0.264438	0.264438	39.2	278	0.1
0.427269	0.427269	62.4	54	0.5
0.349544	0.349544	5.5	498	0.1
0.159357	-0.159357	24.2	372	0.1
0.285714	0.285714	48.8	209	0.1
0.227964	-0.227964	46	227	0.1
0.109422	-0.109422	44.2	234	0.1
0.260096	0.260096	46.8	223	2.6
0.420756	0.420756	78.4	4	6.1
0.456361	-0.456361	74.5	6	0.3
0.270951	-0.270951	33.8	325	0.1
0.424663	0.424663	14.7	427	1.2
0.125923	-0.125923	14.4	434	0.3
0.126791	0.126791	6.8	488	0.1
0.114199	0.114199	4.5	513	0.7
0.106817	-0.106817	5.5	497	0.6
0.182371	0.182371	4	521	1.1
0.388624	-0.388624	7.8	480	0.6
0.246635	-0.246635	0.1	584	1.1
0.148936	-0.148936	4.9	505	0.1
0.39036	-0.39036	0	587	1
0.319149	-0.319149	0.5	577	0.4
0.472427	-0.472427	5	503	0.1
0.250109	0.250109	1.7	547	2.7
0.250543	0.250543	12.9	454	1.8
0.34086	0.34086	61.1	69	2.1
0.79201	0.79201	61.1	68	3.8
0.507165	0.507165	56.6	106	4.7
0.293964	0.293964	59.2	80	1.2
0.123752	0.123752	55.2	136	0.1
0.495441	-0.495441	57.4	93	6.7
0.135041	-0.135041	24.8	370	0.1
0.201476	0.201476	20.4	391	0.5
0.654798	0.654798	19.9	396	0.1
0.205818	0.205818	54.8	148	0.8
0.782023	0.782023	56.4	107	0.8
0.170213	-0.170213	56.2	109	0.3
0.199305	-0.199305	7.2	485	1.3
0.554928	0.554928	14.5	431	0.4
0.691706	-0.691706	11.8	457	0.1
0.134607	-0.134607	25.1	369	0.1
0.287451	0.287451	6.7	491	0.1
0.450716	-0.450716	4.5	512	0.7
0.145462	0.145462	13.5	451	0.7
1.00868	-1.00868	8.9	475	1.6
0.140252	0.140252	2.8	530	1.2
0.181937	-0.181937	8.8	476	0.1
0.0772905	-0.0772905	7.8	479	0.3
0.237516	0.237516	39.7	272	0.3
0.228398	-0.228398	56	111	0.4
0.404255	0.404255	13.7	447	4.3
0.281806	0.281806	3.3	527	0.5
0.430308	0.430308	4.2	519	1
0.182805	-0.182805	57.1	100	0.3
0.148936	0.148936	56.2	108	0.2
0.286149	-0.286149	1.3	556	2.3
0.307425	0.307425	55.9	115	2.8
0.458532	-0.458532	6.8	487	1.4
0.209726	-0.209726	17	412	2.6
0.201476	0.201476	28.2	341	2.1
0.540599	-0.540599	28	343	2.7
0.761181	0.761181	16.2	420	0.4
0.555363	0.555363	20.6	390	6.4
0.31003	0.31003	26.9	349	0.2
0.352149	0.352149	46.1	225	1.9
0.356926	-0.356926	55.3	128	1.1
0.273556	-0.273556	63	46	3
0.423795	0.423795	63.3	43	1.8
0.283543	0.283543	60.2	73	0.7
0.382979	0.382979	58.5	87	0.1
0.122883	0.122883	62.1	57	0.4
0.134607	-0.134607	33.9	322	0.8
0.188016	0.188016	6.2	495	1.5
0.591403	0.591403	18.5	401	4
0.201911	0.201911	42.9	249	0.1
0.467217	0.467217	32.2	334	0.3
0.761181	-0.761181	58.5	86	0.7
0.235345	0.235345	16.5	418	3.1
0.221884	0.221884	13.6	448	2
0.380373	-0.380373	13.3	453	1.6
0.208858	-0.208858	40.4	266	0.2
0.238385	0.238385	40.2	270	0.1
0.339991	-0.339991	45.4	230	6.8
0.282675	0.282675	26.9	348	0.2
0.0633956	-0.0633956	60.2	72	0.1
0.146331	-0.146331	17.6	404	0.4
0.414677	-0.414677	15.2	424	0.7
0.34607	0.34607	18	402	2.8
0.168476	-0.168476	55.2	135	1.7
0.260096	0.260096	54.9	145	1.1
0.682154	0.682154	55.2	134	1.9
0.343031	0.343031	42.6	255	0.1
0.367781	0.367781	40.4	265	0.2
0.318281	0.318281	41.8	258	0.6
0.276596	0.276596	6.7	490	0.1
0.644377	-0.644377	37	308	0.5
0.342597	0.342597	38.7	282	3
0.25749	0.25749	37.5	298	2.8
0.655232	0.655232	37.9	289	1.1
0.182805	-0.182805	14.7	426	0.4
0.532349	0.532349	43.3	243	0.8
0.463743	0.463743	41	264	3
0.0712115	-0.0712115	20.9	388	0.1
0.76205	0.76205	15.2	423	0.7
0.882327	-0.882327	60.1	77	2.9
0.31307	0.31307	62	63	3.7
0.184542	0.184542	0.1	583	1.1
0.177594	0.177594	5.4	500	0.5
0.50152	-0.50152	4.5	511	0.7
0.0981329	-0.0981329	25.7	361	0.1
0.315675	0.315675	50.9	192	3.8
0.348241	-0.348241	50.9	191	2.7
0.2297	0.2297	19.9	395	1.2
0.498046	-0.498046	49.5	201	1.1
0.414677	0.414677	48.1	219	2.9
0.187147	-0.187147	51	190	0.4
0.208858	-0.208858	33.3	328	0.1
0.331307	0.331307	33.9	321	1
0.0955276	0.0955276	50.5	195	0.1
0.215805	0.215805	2.7	535	1.4
0.165002	0.165002	0.4	579	1.4
0.0950934	-0.0950934	1.4	553	0.3
0.403387	0.403387	1.9	543	0.1
0.147199	-0.147199	44	238	0.4
0.307425	0.307425	41.4	262	1.2
0.275727	-0.275727	39.4	273	0.2
0.424663	0.424663	40.3	267	0.1
0.439861	0.439861	61.8	64	1.3
0.375597	0.375597	1	567	1
0.351281	-0.351281	3.9	524	0.6
0.247937	-0.247937	9.9	467	2.2
0.20495	-0.20495	3.2	528	2.2
0.345202	-0.345202	5.8	496	0.1
0.32436	-0.32436	4.2	518	1.7
0.484151	0.484151	9.2	474	3.4
0.279201	-0.279201	1.6	550	2.6
0.114199	-0.114199	14.7	425	0.4
0.35432	-0.35432	1.6	549	2.6
0.50673	0.50673	0	586	1
0.205818	-0.205818	7.6	482	1.2
0.275727	0.275727	2.4	541	3.4
0.118541	-0.118541	37.1	303	0.8
0.514546	-0.514546	62	62	0.1
0.375163	-0.375163	64.5	29	0.1
0.458532	0.458532	42.9	248	0.1
0.283109	-0.283109	42.6	254	0.2
0.26053	0.26053	0.9	571	1.9
0.227529	0.227529	13.5	450	3
0.16066	-0.16066	0.5	576	0.5
0.32957	0.32957	16.5	417	2.5
0.335649	-0.335649	39.3	277	0.1
0.330439	0.330439	23.5	378	1.5
0.261832	0.261832	26.3	353	0.2
0.222753	-0.222753	54.8	147	0.1
0.620061	0.620061	17.4	405	1.1
0.22449	0.22449	0.9	570	0.4
0.331741	0.331741	56.6	105	0.4
0.339991	-0.339991	57.3	98	0.1
0.202345	0.202345	58.4	88	1.3
0.184976	-0.184976	11.5	461	0.4
0.755536	0.755536	36.9	309	3.1
0.260964	-0.260964	4.5	510	3.1
0.315241	0.315241	25.4	365	0.2
0.316978	-0.316978	44.8	231	0.1
0.214069	0.214069	51.1	187	1.8
0.406426	-0.406426	48.3	215	0.6
0.305688	-0.305688	50.2	198	0.4
0.203647	-0.203647	72	10	0.3
0.663917	0.663917	66.6	15	0.2
0.250977	0.250977	53.3	170	3.3
0.202779	0.202779	55.3	127	2.2
0.388624	-0.388624	48.2	217	4.6
0.306557	0.306557	55.9	114	3.2
0.322188	-0.322188	55	140	4.7
0.733825	0.733825	56.9	102	3.6
0.574034	-0.574034	55.1	138	0.6
0.528441	0.528441	50.2	197	2.1
0.184542	0.184542	49.7	200	2
0.382545	0.382545	1.1	559	2.1
0.212332	-0.212332	48.2	216	2.3
0.13591	0.13591	20.6	389	0.1
0.122449	-0.122449	52	182	0.1
0.054277	-0.054277	54.6	150	0.1
0.155884	0.155884	53.4	169	0.2
0.164134	-0.164134	37.5	297	0.1

## Sheet: Supplementary Figure 4
Directional effect in/out	expected 2 sd of change for a branch	realised sd of change in a branch	expected 2 sd with 1sd offset over length of branch	expected 2 sd with 2sd offset per million years	expected 2 sd with 5sd offset per million years
0	0	0	0	0	0
0	1.44944	0.531702	1.78228	2.5305	5.38442
0	0.854384	0.275736	1.05058	1.49163	3.1739
0	0.733576	0.436438	0.90203	1.28072	2.72511
0	0.437994	0.332131	0.538572	0.764673	1.62708
0	0.437994	0.264236	0.538572	0.764673	1.62708
0	0.541552	0.476074	0.665911	0.94547	2.01178
1	1.1106	0.675596	1.36563	1.93894	4.12568
0	0.341792	0.409135	0.420279	0.596718	1.2697
0	0.808033	0.46945	0.993585	1.41071	3.00171
0	0.731027	0.117886	0.898895	1.27626	2.71564
0	0.418686	0.250494	0.51483	0.730963	1.55535
0	0.599251	0.201127	0.73686	1.0462	2.22612
0	0.599251	5.18309e-05	0.73686	1.0462	2.22612
0	0.804876	0.200444	0.989703	1.40519	2.98998
1	0.173832	0.450308	0.213749	0.303484	0.645756
0	0.713635	0.00369389	0.877509	1.2459	2.65104
1	0.597431	0.489683	0.734622	1.04303	2.21936
0	0.390321	0.0312059	0.479952	0.681443	1.44998
0	0.289051	0.207392	0.355427	0.50464	1.07378
0	0.262298	0.0931757	0.32253	0.457933	0.974392
0	0.0855829	0.00301828	0.105236	0.149415	0.317926
0	0.247943	0.119899	0.304879	0.432871	0.921066
0	0.247943	0.0699964	0.304879	0.432871	0.921066
0	0.243909	0.377241	0.299919	0.42583	0.906083
1	0.453853	0.732075	0.558073	0.79236	1.68599
0	0.523467	0.189216	0.643673	0.913896	1.94459
0	0.295095	0.472292	0.362858	0.515191	1.09623
0	0.432362	0.268004	0.531647	0.75484	1.60615
0	0.036564	0.20798	0.0449604	0.0638354	0.135829
0	0.430813	0.131277	0.529743	0.752136	1.6004
0	0.346992	0.311241	0.426674	0.605798	1.28902
0	0.255336	0.149468	0.313969	0.445778	0.948529
0	0.255336	0.0129618	0.313969	0.445778	0.948529
1	0.0743344	0.309466	0.0914041	0.129777	0.27614
0	0.424352	0.0545106	0.521797	0.740855	1.5764
0	0.241805	0.274213	0.297331	0.422155	0.898265
1	0.348719	0.33048	0.428797	0.608812	1.29543
0	0.0918738	0.0983128	0.112971	0.160398	0.341296
0	0.336399	0.0197351	0.413647	0.587302	1.24967
0	0.336399	0.0156952	0.413647	0.587302	1.24967
0	0.348712	0.546111	0.428788	0.608799	1.29541
0	0.598665	0.0734242	0.736139	1.04518	2.22394
0	0.598665	0.125131	0.736139	1.04518	2.22394
0	0.272666	0.0989051	0.335279	0.476034	1.01291
0	0.532967	0.0431118	0.655354	0.930481	1.97988
0	0.222507	0.0958127	0.273603	0.388465	0.826578
0	0.484297	0.364959	0.595508	0.845511	1.79908
0	0.124844	0.238292	0.153512	0.217959	0.463774
0	0.467929	0.0130471	0.575382	0.816935	1.73828
0	0.467929	0.28856	0.575382	0.816935	1.73828
0	0.169706	0.112555	0.208676	0.296281	0.630428
0	0.574108	0.305067	0.705943	1.00231	2.13272
0	0.34641	0.336428	0.425958	0.604781	1.28686
1	0.457821	0.415398	0.562952	0.799288	1.70073
0	0.1403	0.101932	0.172518	0.244943	0.521192
0	0.435793	0.10442	0.535866	0.760831	1.6189
0	0.236868	0.0348728	0.291262	0.413537	0.879927
0	0.365799	0.0747731	0.449799	0.638632	1.35888
0	0.365799	0.134929	0.449799	0.638632	1.35888
0	0.350192	0.190707	0.430608	0.611383	1.3009
0	0.454935	0.163144	0.559403	0.794249	1.69001
0	0.201477	0.203286	0.247744	0.35175	0.748455
0	0.137844	0.0133062	0.169498	0.240656	0.512069
0	0.38389	0.0729603	0.472044	0.670215	1.42609
0	0.38389	0.104019	0.472044	0.670215	1.42609
0	0.306585	0.149225	0.376987	0.535252	1.13891
0	0.269032	0.155807	0.330811	0.46969	0.99941
0	0.269032	0.238598	0.330811	0.46969	0.99941
0	0.203961	0.491816	0.250797	0.356085	0.757681
0	0.662118	0.0392474	0.814163	1.15596	2.45966
0	0.662118	0.0770898	0.814163	1.15596	2.45966
0	0.662118	0.127028	0.814163	1.15596	2.45966
0	0.419524	0.297739	0.51586	0.732426	1.55846
0	0.51225	0.127685	0.62988	0.894313	1.90292
0	0.348656	0.27856	0.42872	0.608702	1.2952
0	0.375285	0.108928	0.461463	0.655192	1.39412
0	0.262764	0.00310434	0.323104	0.458747	0.976125
0	0.267944	0.02097	0.329473	0.46779	0.995367
0	0.267944	0.0135313	0.329473	0.46779	0.995367
0	0.293757	0.183168	0.361214	0.512857	1.09126
0	0.593386	0.0650439	0.729647	1.03596	2.20433
0	0.238198	0.216855	0.292896	0.415858	0.884866
1	0.543478	0.437075	0.668279	0.948832	2.01893
0	0.108174	0.2653	0.133014	0.188855	0.401848
0	0.532604	0.134672	0.654908	0.929848	1.97854
0	0.238275	0.053332	0.292991	0.415993	0.885152
0	0.476332	0.21181	0.585714	0.831605	1.76949
0	0.476332	0.00746021	0.585714	0.831605	1.76949
0	0.0565685	0.152812	0.0695586	0.0987603	0.210143
1	0.659697	0.467546	0.811186	1.15173	2.45067
0	0.659697	0.0364739	0.811186	1.15173	2.45067
0	0.369796	0.117184	0.454713	0.645608	1.37373
0	0.283379	0.210504	0.348453	0.494738	1.05271
0	0.467063	0.105815	0.574316	0.815422	1.73506
0	0.233715	0.231697	0.287384	0.408032	0.868213
0	0.404382	0.147117	0.497242	0.705991	1.50221
0	0.404382	0.0311358	0.497242	0.705991	1.50221
0	0.0486818	0.205582	0.0598608	0.0849913	0.180845
0	0.544134	0.205281	0.669085	0.949977	2.02137
0	0.0538115	0.0962313	0.0661685	0.093947	0.199901
0	0.541466	0.319674	0.665805	0.94532	2.01146
0	0.0580799	0.176887	0.0714171	0.101399	0.215757
1	0.538342	0.781494	0.661964	0.939866	1.99985
0	0.134376	0.422915	0.165234	0.234601	0.499185
0	0.521302	0.456593	0.64101	0.910116	1.93655
0	0.521302	0.179399	0.64101	0.910116	1.93655
0	0.555196	0.0625449	0.682687	0.969289	2.06246
0	0.997946	0.571657	1.22711	1.74227	3.70721
0	0.0991588	0.610113	0.121929	0.173117	0.368359
0	0.233393	0.00667158	0.286988	0.407469	0.867015
0	0.96519	0.512485	1.18683	1.68508	3.58552
0	0.129395	0.589405	0.159109	0.225905	0.480682
0	0.715296	0.178366	0.879553	1.2488	2.65721
0	0.63498	0.356113	0.780793	1.10858	2.35885
0	0.63498	0.426044	0.780793	1.10858	2.35885
0	0.424285	0.154864	0.521715	0.740738	1.57615
0	0.297128	0.0601733	0.365359	0.518742	1.10378
0	0.273389	0.197346	0.336169	0.477297	1.0156
0	0.245267	0.307578	0.301589	0.4282	0.911126
0	0.172665	0.23683	0.212315	0.301448	0.641423
0	0.174191	0.151868	0.214191	0.304112	0.647091
0	0.174191	0.263352	0.214191	0.304112	0.647091
0	0.0811604	0.304954	0.0997976	0.141694	0.301498
0	0.234023	0.124756	0.287763	0.40857	0.869358
0	0.271189	0.218036	0.333463	0.473456	1.00742
0	0.271189	0.104095	0.333463	0.473456	1.00742
0	0.226624	0.323006	0.278664	0.395652	0.84187
0	0.277402	0.115012	0.341103	0.484303	1.0305
0	0.277402	0.347438	0.341103	0.484303	1.0305
0	0.249763	0.190039	0.307117	0.436049	0.927827
0	0.295903	0.347181	0.363852	0.516603	1.09923
1	0.270634	0.514677	0.332781	0.472487	1.00536
0	0.270634	0.347299	0.332781	0.472487	1.00536
0	0.234551	0.260323	0.288412	0.409491	0.871318
0	0.105855	0.408779	0.130163	0.184808	0.393235
1	0.307542	0.484339	0.378164	0.536922	1.14247
0	0.307542	0.0337581	0.378164	0.536922	1.14247
0	0.0568085	0.265192	0.0698536	0.0991792	0.211034
0	0.32025	0.216816	0.39379	0.559109	1.18968
0	0.115352	0.11376	0.141841	0.201388	0.428514
0	0.298754	0.101071	0.367358	0.52158	1.10982
0	0.298754	0.10824	0.367358	0.52158	1.10982
0	0.525067	0.361974	0.645641	0.91669	1.95054
1	0.79947	1.30558	0.983056	1.39576	2.9699
0	0.232874	0.687498	0.28635	0.406564	0.86509
0	0.764802	0.492881	0.940427	1.33523	2.84111
1	0.417873	0.861436	0.513831	0.729544	1.55233
1	0.300242	0.616132	0.369187	0.524177	1.11535
0	0.423509	0.34765	0.520761	0.739384	1.57327
0	0.375233	0.00415553	0.4614	0.655102	1.39393
0	0.236643	0.199067	0.290985	0.413144	0.87909
0	0.291204	0.183891	0.358075	0.5084	1.08178
0	0.291204	0.0165574	0.358075	0.5084	1.08178
0	0.291204	0.246336	0.358075	0.5084	1.08178
0	0.315214	0.18263	0.387598	0.550317	1.17097
0	0.469894	0.184123	0.577797	0.820365	1.74558
0	0.222711	0.0634658	0.273853	0.38882	0.827333
0	0.413763	0.0334022	0.508777	0.722369	1.53706
0	0.413763	0.0100357	0.508777	0.722369	1.53706
1	0.132665	0.294544	0.163129	0.231613	0.492829
0	0.450777	0.300887	0.554291	0.78699	1.67456
0	0.24	0.147912	0.295112	0.419005	0.89156
0	0.381576	0.115302	0.469198	0.666175	1.41749
0	0.381576	0.118898	0.469198	0.666175	1.41749
0	0.1	0.107556	0.122963	0.174585	0.371484
0	0.103373	0.215112	0.127111	0.180474	0.384014
0	0.447341	0.103496	0.550066	0.780991	1.6618
0	0.304818	0.176221	0.374815	0.532167	1.13235
0	0.327414	0.0231845	0.4026	0.571617	1.21629
0	0.183303	0.209497	0.225396	0.32002	0.680941
0	0.271293	0.0128267	0.333591	0.473638	1.00781
0	0.126491	0.0390173	0.155538	0.220835	0.469894
1	0.24	0.232876	0.295112	0.419005	0.89156
0	0.24	0.161254	0.295112	0.419005	0.89156
0	0.034641	0.060986	0.0425958	0.0604781	0.128686
0	0.457821	0.102318	0.562952	0.799288	1.70073
0	0.183521	0.122531	0.225664	0.320401	0.681751
0	0.0687023	0.0992415	0.0844786	0.119944	0.255218
0	0.413763	0.208392	0.508777	0.722369	1.53706
0	0.0894427	0.0386824	0.109982	0.156154	0.332265
0	0.40398	0.277004	0.496748	0.70529	1.50072
0	0.0894427	0.198209	0.109982	0.156154	0.332265
0	0.393954	0.148601	0.48442	0.687786	1.46348
0	0.393954	0.180971	0.48442	0.687786	1.46348
0	0.119666	0.0727825	0.147146	0.20892	0.44454
0	0.401995	0.194412	0.494307	0.701824	1.49335
0	0.183303	0.0177752	0.225396	0.32002	0.680941
0	0.357771	0.12576	0.439927	0.624615	1.32906
0	0.357771	0.0147937	0.439927	0.624615	1.32906
0	0.357771	0.105161	0.439927	0.624615	1.32906
0	0.357771	0.0109844	0.439927	0.624615	1.32906
0	0.370306	0.112876	0.455341	0.646499	1.37563
0	0.274624	0.129593	0.337687	0.479454	1.02018
0	0.324962	0.222871	0.399584	0.567335	1.20718
0	0.303579	0.365062	0.373291	0.530003	1.12774
1	0.303579	0.434596	0.373291	0.530003	1.12774
0	0.119666	0.182352	0.147146	0.20892	0.44454
0	0.0853229	0.00339191	0.104916	0.148961	0.316961
0	0.419714	0.163068	0.516095	0.732759	1.55917
0	0.165167	0.149659	0.203094	0.288356	0.613567
0	0.38585	0.0461326	0.474454	0.673637	1.43337
0	0.233067	0.188301	0.286587	0.4069	0.865804
0	0.307506	0.215743	0.37812	0.53686	1.14233
0	0.307506	0.275545	0.37812	0.53686	1.14233
0	0.163951	0.118254	0.2016	0.286235	0.609052
0	0.19718	0.0366795	0.242459	0.344247	0.732492
0	0.343045	0.0242301	0.42182	0.598906	1.27436
0	0.343045	0.0282605	0.42182	0.598906	1.27436
0	0.151253	0.267356	0.185986	0.264066	0.56188
0	0.365626	0.190804	0.449586	0.638329	1.35824
0	0.0858051	0.0682903	0.105509	0.149803	0.318752
0	0.355415	0.0037754	0.437031	0.620503	1.32031
0	0.112071	0.0188858	0.137807	0.19566	0.416327
0	0.164924	0.0050042	0.202796	0.287933	0.612666
0	0.294211	0.204581	0.361772	0.513649	1.09294
0	0.294211	0.122806	0.361772	0.513649	1.09294
0	0.285937	0.0584315	0.351598	0.499204	1.06221
1	0.178885	0.350719	0.219964	0.312308	0.66453
1	0.178885	0.321038	0.219964	0.312308	0.66453
0	0.29007	0.178804	0.35668	0.50642	1.07756
0	0.156964	0.325645	0.193009	0.274037	0.583097
1	0.101587	0.363523	0.124915	0.177357	0.37738
0	0.39253	0.297202	0.482669	0.6853	1.45819
0	0.102322	0.266894	0.125819	0.17864	0.380111
0	0.378959	0.0974136	0.465981	0.661607	1.40777
0	0.0957775	0.185253	0.117771	0.167213	0.355798
0	0.366656	0.26463	0.450853	0.640128	1.36207
0	0.366656	0.0750553	0.450853	0.640128	1.36207
0	0.0959166	0.295032	0.117942	0.167456	0.356314
0	0.393954	0.0197257	0.48442	0.687786	1.46348
0	0.0829458	0.313913	0.101993	0.144811	0.30813
0	0.136821	0.028697	0.16824	0.238869	0.508268
1	0.36	0.448941	0.442668	0.628507	1.33734
0	0.36	0.448451	0.442668	0.628507	1.33734
0	0.166373	0.200177	0.204578	0.290463	0.618049
0	0.347333	0.188761	0.427092	0.606392	1.29028
0	0.347333	0.0602848	0.427092	0.606392	1.29028
0	0.241825	0.563616	0.297356	0.422191	0.898341
0	0.225562	0.258451	0.277359	0.393799	0.837927
0	0.282276	0.0952391	0.347097	0.492813	1.04861
0	0.282276	0.251597	0.347097	0.492813	1.04861
1	0.12899	0.847788	0.15861	0.225197	0.479176
1	0.33752	0.807221	0.415027	0.589261	1.25383
1	0.105451	0.134383	0.129667	0.184103	0.391735
0	0.320624	0.558865	0.394251	0.559763	1.19107
0	0.109324	0.354453	0.134428	0.190864	0.406121
1	0.30141	0.465191	0.370625	0.526218	1.11969
0	0.18102	0.302314	0.222588	0.316034	0.67246
0	0.240998	0.140776	0.296339	0.420747	0.895268
0	0.117644	0.122762	0.144658	0.205388	0.437026
0	0.210333	0.180074	0.258633	0.36721	0.781353
0	0.143108	0.154141	0.175971	0.249846	0.531624
0	0.154143	0.109073	0.189539	0.269111	0.572615
0	0.154143	0.112952	0.189539	0.269111	0.572615
1	0.450493	0.961493	0.553942	0.786495	1.67351
1	0.472191	1.26058	0.580622	0.824376	1.75411
0	0.748435	0.0605689	0.920302	1.30666	2.78031
1	0.613315	0.628658	0.754153	1.07076	2.27837
0	0.428952	0.154386	0.527454	0.748887	1.59349
0	0.428952	0.137394	0.527454	0.748887	1.59349
0	0.428952	0.0365275	0.527454	0.748887	1.59349
0	0.104349	0.125131	0.128312	0.182179	0.387641
1	0.34058	1.09863	0.418789	0.594603	1.2652
1	0.569979	0.846866	0.700866	0.995099	2.11738
0	0.575639	0.204586	0.707825	1.00498	2.1384
0	0.575639	0.493677	0.707825	1.00498	2.1384
0	0.127293	0.0103925	0.156523	0.222234	0.472871
1	0.80002	1.04383	0.983732	1.39672	2.97194
1	0.336712	0.870367	0.414033	0.58785	1.25083
0	0.399523	0.00446795	0.491267	0.697508	1.48416
0	0.46823	0.128076	0.575751	0.81746	1.7394
0	0.384448	0.0251753	0.47273	0.671189	1.42816
0	0.384448	0.0144612	0.47273	0.671189	1.42816
0	0.0935907	0.244902	0.115082	0.163396	0.347674
0	0.598565	0.369811	0.736016	1.04501	2.22357
0	0.349571	0.0787239	0.429845	0.6103	1.2986
0	0.485881	0.245008	0.597455	0.848276	1.80497
0	0.325085	0.255375	0.399735	0.56755	1.20764
0	0.361109	0.0214283	0.444032	0.630444	1.34146
0	0.135647	0.102618	0.166796	0.236819	0.503905
0	0.334664	0.171578	0.411514	0.584274	1.24322
0	0.232757	0.254255	0.286206	0.40636	0.864655
0	0.240466	0.0074553	0.295685	0.419818	0.893292
1	0.240466	0.253679	0.295685	0.419818	0.893292
1	0.374617	0.599635	0.460641	0.654025	1.39164
0	0.422847	0.383959	0.519948	0.738229	1.57081
0	0.455544	0.0695305	0.560152	0.795312	1.69227
0	0.136088	0.17185	0.167339	0.23759	0.505545
0	0.434741	0.270231	0.534573	0.758994	1.61499
0	0.0121106	0.0398613	0.0148916	0.0211433	0.0449889
0	0.434573	0.048282	0.534365	0.7587	1.61437
0	0.142548	0.129471	0.175282	0.248868	0.529543
0	0.410528	0.228733	0.504799	0.716721	1.52504
0	0.410528	0.112524	0.504799	0.716721	1.52504
0	0.135351	0.0676676	0.166433	0.236304	0.502808
0	0.44	0.163242	0.541039	0.768175	1.63453
0	0.417612	0.148903	0.51351	0.729089	1.55136
0	0.417612	0.0317817	0.51351	0.729089	1.55136
0	0.354965	0.185153	0.436477	0.619716	1.31864
0	0.491935	0.0580658	0.6049	0.858846	1.82746
0	0.284675	0.213364	0.350046	0.497001	1.05752
0	0.401198	0.277348	0.493327	0.700433	1.49039
1	0.174356	0.337758	0.214394	0.3044	0.647704
0	0.361331	0.261524	0.444305	0.63083	1.34228
0	0.0623966	0.150911	0.076725	0.108935	0.231793
0	0.355903	0.224298	0.43763	0.621353	1.32212
0	0.0602218	0.279851	0.0740508	0.105138	0.223714
0	0.350771	0.100558	0.431319	0.612394	1.30305
1	0.350771	0.39163	0.431319	0.612394	1.30305
1	0.10345	0.883912	0.127206	0.180609	0.384301
1	0.462092	1.13478	0.568204	0.806744	1.7166
0	0.74027	0.124316	0.910262	1.2924	2.74998
0	0.475815	0.577023	0.585078	0.830703	1.76757
0	0.567098	0.0990392	0.697323	0.990069	2.10668
0	0.394664	0.266875	0.485293	0.689026	1.46611
0	0.407235	0.180395	0.50075	0.710971	1.51281
0	0.211849	0.164507	0.260497	0.369857	0.786984
0	0.347793	0.281405	0.427658	0.607195	1.29199
1	0.347793	0.342171	0.427658	0.607195	1.29199
1	0.618649	0.974082	0.760713	1.08007	2.29818
0	0.496026	0.0380477	0.609931	0.865988	1.84266
0	0.364362	0.0658854	0.448032	0.636123	1.35355
0	0.119833	0.0383017	0.147351	0.209211	0.445161
0	0.344093	0.211471	0.423108	0.600736	1.27825
0	0.232207	0.183749	0.285529	0.405399	0.86261
0	0.253929	0.0790482	0.31224	0.443323	0.943305
0	0.253929	0.113026	0.31224	0.443323	0.943305
0	0.270632	0.416991	0.332779	0.472484	1.00535
1	0.552775	0.456415	0.679711	0.965063	2.05347
0	0.299266	0.198944	0.367987	0.522474	1.11172
0	0.464758	0.214981	0.571482	0.811399	1.7265
0	0.398949	0.246498	0.490561	0.696505	1.48203
0	0.238411	0.0420194	0.293159	0.416231	0.885659
0	0.238411	0.204925	0.293159	0.416231	0.885659
0	0.277056	0.235489	0.340677	0.483699	1.02922
0	0.373149	0.0424601	0.458836	0.651463	1.38619
0	0.00632455	0.150279	0.00777689	0.0110417	0.0234947
0	0.373095	0.0543682	0.458771	0.651369	1.38599
0	0.0565685	0.0765903	0.0695586	0.0987603	0.210143
0	0.368782	0.0205811	0.453467	0.643838	1.36996
0	0.236643	0.183536	0.290985	0.413144	0.87909
0	0.282843	0.081941	0.347793	0.493802	1.05071
0	0.282843	0.0249308	0.347793	0.493802	1.05071
1	0.524858	0.786861	0.645383	0.916324	1.94976
0	0.697175	0.362237	0.857271	1.21717	2.58989
0	0.32097	0.451965	0.394676	0.560367	1.19235
0	0.281856	0.0325985	0.34658	0.492079	1.04705
0	0.163672	0.266233	0.201257	0.285747	0.608015
0	0.526118	0.147558	0.646932	0.918524	1.95444
0	0.526118	0.353776	0.646932	0.918524	1.95444
0	0.309279	0.112802	0.3803	0.539955	1.14892
0	0.425613	0.139934	0.523349	0.743058	1.58108
0	0.217041	0.204494	0.266881	0.378921	0.80627
0	0.366115	0.128165	0.450187	0.639182	1.36006
0	0.366115	0.128597	0.450187	0.639182	1.36006
0	0.293074	0.199625	0.360374	0.511664	1.08872
0	0.466579	0.272487	0.573721	0.814578	1.73326
0	0.341745	0.165045	0.420221	0.596635	1.26952
0	0.317658	0.00716441	0.390603	0.554584	1.18005
0	0.090037	0.122133	0.110713	0.157191	0.334473
0	0.304631	0.125512	0.374585	0.531841	1.13165
0	0.138564	0.127842	0.170383	0.241912	0.514743
0	0.271293	0.071792	0.333591	0.473638	1.00781
0	0.271293	0.0625042	0.333591	0.473638	1.00781
0	0.28758	0.311023	0.353619	0.502073	1.06831
0	0.548023	0.0702953	0.673867	0.956767	2.03581
0	0.340365	0.357817	0.418525	0.594227	1.2644
0	0.429512	0.273059	0.528143	0.749864	1.59557
1	0.10328	0.372902	0.126996	0.180311	0.383667
0	0.138902	0.117359	0.170799	0.242503	0.515999
0	0.0657267	0.189195	0.0808198	0.114749	0.244164
1	0.304237	0.354302	0.3741	0.531152	1.13019
1	0.240083	0.289287	0.295215	0.41915	0.89187
0	0.240083	0.0846631	0.295215	0.41915	0.89187
0	0.35361	0.213419	0.434811	0.617351	1.3136
0	0.158619	0.0977754	0.195043	0.276925	0.589244
0	0.158619	0.115839	0.195043	0.276925	0.589244
0	0.171231	0.127689	0.210551	0.298944	0.636094
0	0.353836	0.0953519	0.435089	0.617746	1.31444
0	0.133417	0.0204603	0.164054	0.232926	0.495621
0	0.327719	0.0763544	0.402975	0.57215	1.21742
0	0.0464758	0.0817728	0.0571482	0.0811399	0.17265
0	0.324407	0.0924577	0.398902	0.566367	1.20512
0	0.324407	0.0256766	0.398902	0.566367	1.20512
0	0.169393	0.259066	0.208291	0.295735	0.629266
0	0.380946	0.214594	0.468424	0.665076	1.41515
1	0.0715542	0.241465	0.0879855	0.124923	0.265812
0	0.374166	0.154021	0.460087	0.653238	1.38996
0	0.0632456	0.171294	0.0777689	0.110417	0.234947
0	0.368782	0.230314	0.453467	0.643838	1.36996
0	0.165167	0.175468	0.203094	0.288356	0.613567
0	0.329727	0.16975	0.405444	0.575655	1.22488
0	0.215096	0.148112	0.264489	0.375526	0.799046
0	0.155093	0.0885135	0.190707	0.270769	0.576144
0	0.195959	0.140565	0.240958	0.342116	0.727956
0	0.195959	0.0262597	0.240958	0.342116	0.727956
0	0.0326599	0.0338492	0.0401597	0.0570193	0.121326
0	0.247764	0.0585497	0.304659	0.43256	0.920403
0	0.02423	0.131485	0.029794	0.042302	0.0900105
0	0.246577	0.0619565	0.303199	0.430486	0.915991
0	0.246577	0.0374288	0.303199	0.430486	0.915991
0	0.167332	0.303952	0.205757	0.292137	0.621611
1	0.277993	0.457421	0.341829	0.485334	1.0327
1	0.1996	0.353341	0.245434	0.348471	0.74148
0	0.0609918	0.115971	0.0749976	0.106483	0.226574
1	0.190053	0.335769	0.233695	0.331804	0.706014
1	0.190053	0.383235	0.233695	0.331804	0.706014
0	0.0786554	0.403683	0.0967173	0.137321	0.292192
0	0.333067	0.210725	0.40955	0.581485	1.23729
0	0.046188	0.107913	0.0567944	0.0806375	0.171581
0	0.329848	0.126446	0.405593	0.575867	1.22533
0	0.158661	0.0768041	0.195095	0.276999	0.5894
0	0.289183	0.148661	0.355589	0.50487	1.07427
0	0.0536656	0.177035	0.0659891	0.0936923	0.199359
0	0.28416	0.0593781	0.349412	0.496101	1.05561
0	0.105325	0.111695	0.129511	0.183882	0.391265
0	0.263919	0.118612	0.324524	0.460764	0.980416
0	0.0826236	0.0302976	0.101597	0.144249	0.306933
0	0.250652	0.0853204	0.308211	0.437602	0.931133
0	0.250652	0.0864524	0.308211	0.437602	0.931133
0	0.0619677	0.00133993	0.0761976	0.108187	0.2302
0	0.375872	0.309982	0.462185	0.656218	1.3963
0	0.133267	0.344054	0.163869	0.232664	0.495064
0	0.351454	0.163287	0.43216	0.613587	1.30559
0	0.148728	0.090446	0.182881	0.259657	0.5525
0	0.318434	0.179409	0.391557	0.555938	1.18293
0	0.137259	0.246699	0.168778	0.239634	0.509894
1	0.287333	0.382521	0.353314	0.50164	1.06739
0	0.287333	0.0882857	0.353314	0.50164	1.06739
0	0.0804984	0.311676	0.0989836	0.140538	0.299038
0	0.29237	0.346791	0.359508	0.510434	1.0861
0	0.177651	0.1495	0.218446	0.310153	0.659945
0	0.177651	0.0592951	0.218446	0.310153	0.659945
0	0.0901063	0.0797191	0.110798	0.157312	0.33473
0	0.121494	0.352297	0.149393	0.212111	0.451331
0	0.306855	0.18451	0.377319	0.535724	1.13992
0	0.196027	0.289891	0.241042	0.342235	0.728209
0	0.236079	0.12014	0.290291	0.412159	0.876995
0	0.236079	0.295677	0.290291	0.412159	0.876995
0	0.198799	0.367238	0.244449	0.347073	0.738504
0	0.263439	0.238503	0.323933	0.459925	0.978632
0	0.134313	0.0196816	0.165156	0.234491	0.498951
0	0.226627	0.0856845	0.278669	0.395658	0.841884
0	0.226627	0.00659766	0.278669	0.395658	0.841884
0	0.922066	0.400597	1.1338	1.60979	3.42532
0	0.281522	0.849241	0.346169	0.491496	1.04581
0	0.74291	0.237735	0.913507	1.29701	2.75979
0	0.409428	0.472378	0.503446	0.7148	1.52096
0	0.49639	0.256284	0.610378	0.866623	1.84401
1	0.801345	0.800871	0.985361	1.39903	2.97686
0	0.658174	0.683318	0.809313	1.14907	2.44501
1	0.457121	0.610028	0.562092	0.798066	1.69813
0	0.288721	0.318205	0.355022	0.504065	1.07255
0	0.354401	0.00519259	0.435783	0.618732	1.31654
0	0.354401	0.16541	0.435783	0.618732	1.31654
0	0.575932	0.636341	0.708186	1.00549	2.13949
0	0.667576	0.193054	0.820875	1.16549	2.47994
0	0.333467	0.123085	0.410042	0.582183	1.23877
0	0.333467	0.00589321	0.410042	0.582183	1.23877
0	0.580624	0.0582782	0.713956	1.01368	2.15692
0	0.468757	0.0247177	0.5764	0.818381	1.74136
0	0.406612	0.137011	0.499984	0.709884	1.5105
0	0.233238	0.174293	0.286797	0.407199	0.866441
0	0.233238	0.0246113	0.286797	0.407199	0.866441
0	0.486813	0.525301	0.598602	0.849904	1.80843
1	0.757892	0.923593	0.93193	1.32317	2.81544
0	0.494773	0.300844	0.608389	0.8638	1.838
0	0.494773	0.442601	0.608389	0.8638	1.838
0	0.828171	0.00940749	1.01835	1.44586	3.07652
0	0.365148	0.355349	0.448999	0.637495	1.35647
0	0.0649102	0.343813	0.0798158	0.113324	0.241131
0	0.359333	0.350461	0.441848	0.627342	1.33486
0	0.359333	0.406438	0.441848	0.627342	1.33486
0	0.359333	0.320736	0.441848	0.627342	1.33486
0	0.811254	0.125585	0.997546	1.41633	3.01368
0	0.401331	0.430946	0.49349	0.700665	1.49088
0	0.281898	0.479428	0.346632	0.492153	1.04721
0	0.285657	0.374131	0.351254	0.498715	1.06117
0	0.149666	0.0490497	0.184035	0.261295	0.555986
0	0.243311	0.120484	0.299183	0.424784	0.903858
0	0.113137	0.218833	0.139117	0.197521	0.420286
0	0.215407	0.287035	0.264871	0.376068	0.8002
1	0.215407	0.384744	0.264871	0.376068	0.8002
0	0.682349	0.331689	0.839039	1.19128	2.53481
1	0.594643	0.786996	0.731193	1.03816	2.209
0	0.124365	0.503398	0.152924	0.217123	0.461996
0	0.392598	0.455659	0.482752	0.685418	1.45844
0	0.428952	0.155816	0.527454	0.748887	1.59349
0	0.428952	0.248473	0.527454	0.748887	1.59349
0	0.40464	0.0282631	0.497559	0.706441	1.50317
0	0.417612	0.258384	0.51351	0.729089	1.55136
0	0.191833	0.268027	0.235885	0.334913	0.712629
0	0.370945	0.371959	0.456126	0.647615	1.378
0	0.34176	0.100977	0.42024	0.596663	1.26958
0	0.144222	0.0897802	0.17734	0.25179	0.535761
0	0.144222	0.029834	0.17734	0.25179	0.535761
1	0.524861	1.16157	0.645387	0.916329	1.94977
1	0.521108	1.31357	0.640772	0.909778	1.93583
1	0.804307	1.31731	0.989003	1.4042	2.98787
0	0.643553	0.0674922	0.791334	1.12355	2.39069
0	0.540197	0.179385	0.664245	0.943105	2.00674
0	0.349781	0.00754867	0.430102	0.610666	1.29938
0	0.349781	0.156501	0.430102	0.610666	1.29938
0	0.115406	0.0163689	0.141907	0.201482	0.428715
1	0.647263	1.13393	0.795897	1.13003	2.40448
0	0.79297	0.00120763	0.975063	1.38441	2.94575
0	0.259232	0.359145	0.318761	0.452581	0.963005
0	0.7494	0.181535	0.921487	1.30834	2.7839
0	0.513809	0.196456	0.631797	0.897035	1.90872
0	0.545527	0.0431647	0.670799	0.95241	2.02654
0	0.545527	0.0480441	0.670799	0.95241	2.02654
1	0.887574	1.26812	1.09139	1.54957	3.29719
0	0.217171	0.169527	0.267041	0.379148	0.806754
0	0.461303	0.0603633	0.567233	0.805366	1.71366
0	0.461303	0.0337024	0.567233	0.805366	1.71366
0	0.311882	0.394776	0.383501	0.5445	1.15859
0	0.403352	0.0571028	0.495975	0.704193	1.49839
0	0.403352	0.0931268	0.495975	0.704193	1.49839
0	0.322552	0.238183	0.396621	0.563128	1.19823
1	1.10841	1.06563	1.36294	1.93513	4.11758
1	0.189875	1.4944	0.233477	0.331494	0.705356
0	0.751527	0.239917	0.924103	1.31205	2.7918
0	0.611407	0.156523	0.751807	1.06743	2.27128
1	0.503905	0.444704	0.619618	0.879743	1.87192
1	0.503905	0.454234	0.619618	0.879743	1.87192
1	0.606876	0.586918	0.746236	1.05952	2.25444
0	0.509353	0.264044	0.626317	0.889254	1.89216
0	0.117983	0.207405	0.145076	0.205981	0.438288
0	0.4955	0.128353	0.609283	0.865069	1.8407
0	0.4955	0.155985	0.609283	0.865069	1.8407
0	0.615277	0.441037	0.756565	1.07418	2.28565
0	0.326762	0.0135699	0.401798	0.570478	1.21387
0	0.377359	0.0207343	0.464014	0.658813	1.40183
0	0.377359	0.114098	0.464014	0.658813	1.40183
0	0.224974	0.190832	0.276636	0.392771	0.835742
0	0.445601	0.210306	0.547926	0.777953	1.65533
0	0.0579655	0.0796317	0.0712764	0.101199	0.215332
0	0.339411	0.0818745	0.417352	0.592562	1.26086
0	0.282843	0.150275	0.347793	0.493802	1.05071
0	0.282843	0.168064	0.347793	0.493802	1.05071
0	0.183303	0.0243609	0.225396	0.32002	0.680941
0	0.401995	0.126191	0.494307	0.701824	1.49335
0	0.272617	0.0972687	0.335219	0.475949	1.01273
0	0.295432	0.178288	0.363273	0.51578	1.09748
0	0.295432	0.12905	0.363273	0.51578	1.09748
0	0.269397	0.699975	0.331259	0.470327	1.00076
0	0.821679	0.430168	1.01036	1.43453	3.0524
0	0.666933	0.0990206	0.820084	1.16437	2.47755
0	0.113137	0.191664	0.139117	0.197521	0.420286
0	0.657267	0.313393	0.808198	1.14749	2.44164
0	0.489898	0.476718	0.602395	0.855289	1.81989
1	0.438178	0.527494	0.538799	0.764994	1.62776
0	0.438178	0.12425	0.538799	0.764994	1.62776
0	0.126491	0.086654	0.155538	0.220835	0.469894
0	0.644981	0.0274952	0.79309	1.12604	2.396
0	0.644981	0.112675	0.79309	1.12604	2.396
0	0.644981	0.259041	0.79309	1.12604	2.396
0	0.187023	0.250351	0.22997	0.326515	0.69476
0	0.630097	0.271862	0.774789	1.10006	2.34071
0	0.304996	0.113566	0.375033	0.532477	1.13301
0	0.551362	0.002451	0.677973	0.962596	2.04822
0	0.551362	0.181381	0.677973	0.962596	2.04822
0	0.564407	0.143436	0.694014	0.985371	2.09668
0	0.665583	0.0961031	0.818424	1.16201	2.47253
1	0.598665	0.625263	0.736139	1.04518	2.22394
0	0.598665	0.535662	0.736139	1.04518	2.22394
0	0.334367	0.42574	0.411149	0.583755	1.24212
0	0.545161	0.516527	0.670348	0.95177	2.02518
0	0.475395	0.0830646	0.584561	0.829969	1.76601
0	0.407922	0.0178551	0.501594	0.712171	1.51536
0	0.407922	0.239258	0.501594	0.712171	1.51536
0	0.1249	0.27011	0.153581	0.218057	0.463983
1	0.61384	0.528517	0.754799	1.07167	2.28032
0	0.61384	0.252307	0.754799	1.07167	2.28032
1	0.2	0.74248	0.245927	0.34917	0.742967
0	0.805978	0.703877	0.991058	1.40712	2.99407
0	0.126491	0.315144	0.155538	0.220835	0.469894
0	0.79599	0.0384236	0.978776	1.38968	2.95697
0	0.465904	0.256361	0.572892	0.8134	1.73076
0	0.645394	0.506289	0.793598	1.12676	2.39753
1	0.414407	0.569539	0.509569	0.723494	1.53945
0	0.494773	0.00975065	0.608389	0.8638	1.838
0	0.494773	0.00565817	0.608389	0.8638	1.838
1	0.494773	0.504635	0.608389	0.8638	1.838
0	0.494773	0.434559	0.608389	0.8638	1.838
0	0.0565685	0.121324	0.0695586	0.0987603	0.210143
0	0.491528	0.176158	0.6044	0.858136	1.82595
0	0.491528	0.0576733	0.6044	0.858136	1.82595
0	0.262298	0.337434	0.32253	0.457933	0.974392
0	0.419524	0.036591	0.51586	0.732426	1.55846
0	0.419524	0.376306	0.51586	0.732426	1.55846
0	0.379418	0.277698	0.466546	0.662408	1.40948
0	0.33796	0.0694639	0.415567	0.590029	1.25547
0	0.401065	0.337495	0.493163	0.7002	1.48989
1	0.889379	0.619168	1.09361	1.55272	3.3039
0	0.690893	0.143176	0.849546	1.2062	2.56655
0	0.690893	0.188392	0.849546	1.2062	2.56655
1	0.447207	0.849611	0.5499	0.780757	1.6613
1	0.295862	0.752248	0.363802	0.516531	1.09908
0	0.990353	0.478077	1.21777	1.72901	3.679
0	0.567098	0.125809	0.697323	0.990069	2.10668
0	0.113137	0.373764	0.139117	0.197521	0.420286
0	0.80399	0.264958	0.988614	1.40365	2.98669
1	0.80399	0.46803	0.988614	1.40365	2.98669
0	0.177059	0.266409	0.217718	0.309119	0.657745
0	0.205982	0.186456	0.253282	0.359614	0.765189
0	0.609115	0.413711	0.748989	1.06343	2.26276
0	0.463033	0.121908	0.569362	0.808388	1.72009
0	0.463033	0.123076	0.569362	0.808388	1.72009
0	0.631682	0.392874	0.776737	1.10282	2.34659
1	0.431741	0.608267	0.530883	0.753755	1.60385
0	0.431741	0.37368	0.530883	0.753755	1.60385
0	0.293112	0.365784	0.360421	0.51173	1.08886
0	0.255217	0.154186	0.313823	0.44557	0.948087
0	0.690507	0.195491	0.849071	1.20552	2.56512
0	0.288444	0.134598	0.354681	0.503581	1.07152
0	0.627375	0.0987423	0.771442	1.0953	2.3306
0	0.397995	0.123826	0.489388	0.69484	1.47849
0	0.484974	0.111098	0.596341	0.846693	1.8016
0	0.32249	0.112176	0.396545	0.56302	1.198
0	0.362215	0.174885	0.445392	0.632375	1.34557
0	0.362215	0.20452	0.445392	0.632375	1.34557
0	0.353292	0.215643	0.43442	0.616796	1.31242
0	0.405364	0.0487574	0.498449	0.707706	1.50586
0	0.502792	0.0550078	0.61825	0.877801	1.86779
0	0.502792	0.357896	0.61825	0.877801	1.86779
0	0.2498	0.241932	0.307162	0.436114	0.927966
0	0.436348	0.260911	0.536549	0.7618	1.62096
0	0.233067	0.117535	0.286587	0.4069	0.865804
0	0.36889	0.139236	0.4536	0.644028	1.37037
0	0.36889	0.0830148	0.4536	0.644028	1.37037
0	0.412989	0.198292	0.507825	0.721018	1.53419
0	0.496548	0.193475	0.610572	0.8669	1.84459
0	0.18576	0.0541883	0.228416	0.324309	0.690067
0	0.460492	0.00658414	0.566237	0.803952	1.71065
0	0.0444222	0.0562703	0.0546231	0.0775546	0.165021
0	0.458345	0.0457504	0.563596	0.800202	1.70268
0	0.132866	0.0014012	0.163376	0.231964	0.493575
0	0.438665	0.143311	0.539397	0.765844	1.62957
0	0.0971597	0.0247203	0.119471	0.169626	0.360932
0	0.427769	0.128626	0.526	0.746822	1.58909
0	0.427769	0.177318	0.526	0.746822	1.58909
0	0.178855	0.214172	0.219927	0.312255	0.664418
1	0.524893	0.700153	0.645426	0.916385	1.94989
0	0.475178	0.110475	0.584295	0.829591	1.76521
1	0.731463	0.656869	0.899432	1.27703	2.71727
1	0.345019	0.66361	0.424248	0.602353	1.28169
0	0.644981	0.203429	0.79309	1.12604	2.396
0	0.644981	0.261485	0.79309	1.12604	2.396
1	0.686464	0.6216	0.844099	1.19846	2.5501
0	0.538145	0.0926075	0.661721	0.939522	1.99912
0	0.18868	0.188649	0.232007	0.329407	0.700914
0	0.503984	0.237501	0.619716	0.879882	1.87222
0	0.22891	0.262036	0.281476	0.399644	0.850365
0	0.2	0.16386	0.245927	0.34917	0.742967
0	0.401995	0.250841	0.494307	0.701824	1.49335
0	0.401995	0.26992	0.494307	0.701824	1.49335
0	0.277128	0.312032	0.340766	0.483825	1.02949
0	0.35327	0.105039	0.434393	0.616758	1.31234
0	0.35327	0.0298304	0.434393	0.616758	1.31234
1	0.704624	0.961644	0.866429	1.23017	2.61756
0	0.225405	0.480692	0.277166	0.393525	0.837344
0	0.352481	0.123311	0.433423	0.61538	1.30941
0	0.603987	0.0346797	0.742683	1.05447	2.24371
0	0.603987	0.287081	0.742683	1.05447	2.24371
0	0.327414	0.153652	0.4026	0.571617	1.21629
0	0.507543	0.120946	0.624092	0.886095	1.88544
0	0.507543	0.0646576	0.624092	0.886095	1.88544
0	0.481664	0.247358	0.59227	0.840914	1.7893
0	0.364417	0.00582663	0.4481	0.636219	1.35375
0	0.146969	0.116587	0.180719	0.256587	0.545967
0	0.333467	0.121569	0.410042	0.582183	1.23877
0	0.333467	0.156139	0.410042	0.582183	1.23877
0	0.277831	0.013562	0.341631	0.485052	1.0321
0	0.0828304	0.253813	0.101851	0.14461	0.307701
0	0.63639	0.252971	0.782527	1.11104	2.36408
0	0.181981	0.0791281	0.223771	0.317713	0.676031
0	0.444381	0.227404	0.546426	0.775824	1.6508
0	0.417612	0.214525	0.51351	0.729089	1.55136
0	0.417612	0.310809	0.51351	0.729089	1.55136
0	0.264787	0.263214	0.325591	0.462279	0.983641
0	0.450832	0.0427716	0.554359	0.787087	1.67477
0	0.313867	0.0720383	0.385942	0.547966	1.16597
0	0.313867	0.127108	0.385942	0.547966	1.16597
0	0.0933676	0.263512	0.114808	0.163006	0.346845
0	0.541336	0.346641	0.665646	0.945093	2.01098
0	0.468791	0.328032	0.576441	0.81844	1.74148
0	0.270703	0.148688	0.332865	0.472607	1.00562
0	0.270703	0.142692	0.332865	0.472607	1.00562
0	0.238328	0.294269	0.293056	0.416085	0.885347
0	0.48605	0.0622996	0.597664	0.848572	1.8056
0	0.48605	0.343479	0.597664	0.848572	1.8056
0	0.266557	0.24662	0.327768	0.46537	0.990217
0	0.385746	0.326862	0.474326	0.673456	1.43298
0	0.438178	0.305052	0.538799	0.764994	1.62776
0	0.126491	0.0804538	0.155538	0.220835	0.469894
0	0.419524	0.0342199	0.51586	0.732426	1.55846
0	0.419524	0.00811419	0.51586	0.732426	1.55846
0	0.149844	0.0639995	0.184254	0.261606	0.556647
0	0.138371	0.224694	0.170146	0.241576	0.514027
0	0.546992	0.240449	0.6726	0.954967	2.03198
0	0.164924	0.0968845	0.202796	0.287933	0.612666
0	0.36	0.20692	0.442668	0.628507	1.33734
0	0.377359	0.113054	0.464014	0.658813	1.40183
0	0.377359	0.0225938	0.464014	0.658813	1.40183
0	0.296648	0.0353048	0.364768	0.517903	1.102
0	0.428952	0.250807	0.527454	0.748887	1.59349
0	0.428952	0.233904	0.527454	0.748887	1.59349
0	0.227536	0.235645	0.279786	0.397245	0.84526
0	0.117589	0.132422	0.144592	0.205294	0.436825
0	0.502739	0.100368	0.618185	0.877708	1.86759
0	0.268229	0.0748203	0.329823	0.468288	0.996426
0	0.425206	0.222356	0.522848	0.742347	1.57957
0	0.256125	0.00262902	0.31494	0.447156	0.951462
0	0.339411	0.0519924	0.417352	0.592562	1.26086
0	0.164924	0.00617941	0.202796	0.287933	0.612666
0	0.296648	0.00855826	0.364768	0.517903	1.102
0	0.154402	0.0295219	0.189858	0.269563	0.573578
0	0.253298	0.143597	0.311464	0.442221	0.940961
0	0.253298	0.12384	0.311464	0.442221	0.940961
0	0.205913	0.05567	0.253197	0.359493	0.764931
0	0.147513	0.114699	0.181387	0.257535	0.547985
0	0.147513	0.120546	0.181387	0.257535	0.547985
0	0.203292	0.245251	0.249975	0.354918	0.755197
0	0.298741	0.138923	0.367342	0.521558	1.10977
0	0.368782	0.234675	0.453467	0.643838	1.36996
0	0.18719	0.0500387	0.230175	0.326806	0.695379
0	0.317742	0.0217529	0.390706	0.554731	1.18036
0	0.317742	0.0601678	0.390706	0.554731	1.18036
0	0.177894	0.0877172	0.218744	0.310576	0.660847
0	0.44	0.096286	0.541039	0.768175	1.63453
0	0.206491	0.063604	0.253908	0.360503	0.76708
0	0.0268596	0.00152113	0.0330275	0.046893	0.0997791
0	0.387608	0.0814744	0.476616	0.676706	1.4399
0	0.191296	0.0970959	0.235224	0.333975	0.710634
0	0.337114	0.2265	0.414527	0.588551	1.25232
0	0.337114	0.162807	0.414527	0.588551	1.25232
0	0.0779836	0.0277391	0.0958913	0.136148	0.289696
0	0.135647	0.152427	0.166796	0.236819	0.503905
0	0.35564	0.14288	0.437307	0.620895	1.32114
0	0.138852	0.159218	0.170738	0.242416	0.515814
0	0.327414	0.204112	0.4026	0.571617	1.21629
0	0.0644981	0.197164	0.079309	0.112604	0.2396
0	0.320998	0.217151	0.394711	0.560416	1.19246
0	0.320998	0.181331	0.394711	0.560416	1.19246
0	0.0644981	0.123245	0.079309	0.112604	0.2396
0	0.375127	0.126278	0.461269	0.654916	1.39353
1	0.129923	0.21772	0.159758	0.226826	0.482643
0	0.351909	0.100816	0.432719	0.614381	1.30728
0	0.172047	0.127845	0.211554	0.300368	0.639124
0	0.306985	0.0859726	0.37748	0.535951	1.1404
0	0.0876356	0.122963	0.10776	0.152999	0.325552
0	0.294211	0.197756	0.361772	0.513649	1.09294
0	0.294211	0.0362258	0.361772	0.513649	1.09294
1	0.0876356	0.238674	0.10776	0.152999	0.325552
1	0.222711	0.272128	0.273853	0.38882	0.827333
0	0.257992	0.193082	0.317236	0.450416	0.958399
0	0.257992	0.0189452	0.317236	0.450416	0.958399
0	0.302523	0.0576696	0.371992	0.52816	1.12382
0	0.156971	0.0324546	0.193017	0.274049	0.583123
0	0.156971	0.0837692	0.193017	0.274049	0.583123
0	0.50608	0.675381	0.622294	0.883542	1.88001
0	0.0730297	0.151924	0.0897998	0.127499	0.271293
0	0.527636	0.152688	0.6488	0.921175	1.96008
0	0.527636	0.0666854	0.6488	0.921175	1.96008
0	0.527636	0.19414	0.6488	0.921175	1.96008
0	0.161658	0.128881	0.19878	0.282231	0.600533
1	0.507543	0.668786	0.624092	0.886095	1.88544
0	0.507543	0.24018	0.624092	0.886095	1.88544
0	0.507543	0.370882	0.624092	0.886095	1.88544
0	0.226274	0.280212	0.278234	0.395041	0.840571
0	0.454313	0.263497	0.558638	0.793163	1.6877
0	0.0444222	0.00896739	0.0546231	0.0775546	0.165021
1	0.452136	0.37719	0.555961	0.789362	1.67961
0	0.452136	0.321588	0.555961	0.789362	1.67961
0	0.238328	0.0735131	0.293056	0.416085	0.885347
0	0.448107	0.297041	0.551008	0.782329	1.66464
0	0.448107	0.00233041	0.551008	0.782329	1.66464
0	0.135647	0.151137	0.166796	0.236819	0.503905
0	0.427083	0.125857	0.525156	0.745624	1.58654
1	0.427083	0.356115	0.525156	0.745624	1.58654
0	0.427083	0.247971	0.525156	0.745624	1.58654
0	0.427083	0.148938	0.525156	0.745624	1.58654
0	0.427083	0.21073	0.525156	0.745624	1.58654
1	0.427083	0.427711	0.525156	0.745624	1.58654
0	0.427083	0.20045	0.525156	0.745624	1.58654
0	0.427083	0.276136	0.525156	0.745624	1.58654
0	0.427083	0.258604	0.525156	0.745624	1.58654
0	0.427083	0.187774	0.525156	0.745624	1.58654
0	0.427083	0.232265	0.525156	0.745624	1.58654
0	0.427083	0.241425	0.525156	0.745624	1.58654
0	0.427083	0.223524	0.525156	0.745624	1.58654
1	0.0273252	0.270541	0.0336	0.0477058	0.101509
0	0.426208	0.130587	0.52408	0.744096	1.58329
1	0.147151	0.275749	0.180942	0.256903	0.546641
0	0.4	0.364639	0.491854	0.698341	1.48593
0	0.4	0.253951	0.491854	0.698341	1.48593
0	0.10469	0.249347	0.12873	0.182773	0.388906
0	0.130537	0.341702	0.160513	0.227899	0.484925
1	0.363318	0.596959	0.446748	0.6343	1.34967
1	0.363318	0.703729	0.446748	0.6343	1.34967
0	0.141986	0.240647	0.174591	0.247886	0.527454
0	0.358999	0.0621271	0.441437	0.626759	1.33362
0	0.139427	0.12207	0.171445	0.24342	0.51795
0	0.330817	0.053426	0.406784	0.577558	1.22893
0	0.330817	0.0180882	0.406784	0.577558	1.22893
0	0.151849	0.0312232	0.186719	0.265106	0.564095
0	0.104482	0.000620221	0.128475	0.18241	0.388133
0	0.38526	0.228748	0.473729	0.672607	1.43118
0	0.182384	0.170524	0.224266	0.318416	0.677527
0	0.339354	0.184646	0.417282	0.592463	1.26065
0	0.339354	0.0450187	0.417282	0.592463	1.26065
0	0.122564	0.109337	0.150708	0.213978	0.455304
0	0.0864191	0.1106	0.106264	0.150875	0.321033
0	0.369935	0.00878945	0.454884	0.645851	1.37425
0	0.0541603	0.0392731	0.0665973	0.0945558	0.201196
0	0.365949	0.0394412	0.449983	0.638892	1.35944
0	0.365949	0.0846339	0.449983	0.638892	1.35944
0	0.108628	0.0822999	0.133572	0.189648	0.403534
0	0.364033	0.13893	0.447627	0.635548	1.35232
0	0.100779	0.14091	0.123921	0.175945	0.374378
0	0.349805	0.0797772	0.430132	0.610708	1.29947
0	0.349805	0.0629263	0.430132	0.610708	1.29947
0	0.0920869	0.0605524	0.113233	0.16077	0.342088
0	0.060663	0.0147052	0.0745933	0.105909	0.225353
0	0.06	0.246024	0.073778	0.104751	0.22289
0	0.358553	0.344743	0.440889	0.62598	1.33196
0	0.0473286	0.203198	0.0581969	0.0826288	0.175818
0	0.355415	0.522779	0.437031	0.620503	1.32031
1	0.355415	0.642913	0.437031	0.620503	1.32031
0	0.131149	0.259998	0.161265	0.228966	0.487196
0	0.0593296	0.23972	0.0729537	0.103581	0.2204
0	0.333826	0.142781	0.410484	0.582811	1.24011
0	0.333826	0.281914	0.410484	0.582811	1.24011
0	0.131453	0.0750923	0.16164	0.229498	0.488328
0	0.312538	0.334408	0.384307	0.545645	1.16103
0	0.312538	0.266709	0.384307	0.545645	1.16103
0	0.0521536	0	0.0641299	0.0910525	0.193742
0	0.0876356	0.137519	0.10776	0.152999	0.325552
0	0.354175	0.236561	0.435506	0.618337	1.3157
0	0.251078	0.172412	0.308734	0.438345	0.932712
0	0.2498	0.0157692	0.307162	0.436114	0.927966
0	0.2498	0.165659	0.307162	0.436114	0.927966
0	0.0876356	0.0691175	0.10776	0.152999	0.325552
0	0.354175	0.103425	0.435506	0.618337	1.3157
0	0.0613188	0.139579	0.0753997	0.107054	0.227789
0	0.118659	0.138238	0.145907	0.207161	0.440799
0	0.328024	0.180563	0.40335	0.572682	1.21856
0	0.328024	0.0231948	0.40335	0.572682	1.21856
0	0.0572713	0.180248	0.0704227	0.0999872	0.212753
0	0.344093	0.124244	0.423108	0.600736	1.27825
1	0.0521536	0.229899	0.0641299	0.0910525	0.193742
0	0.340118	0.10653	0.41822	0.593795	1.26348
0	0.0862554	0.226961	0.106063	0.150589	0.320425
0	0.328998	0.185021	0.404548	0.574383	1.22218
0	0.328998	0.0529236	0.404548	0.574383	1.22218
0	0.415597	0.238999	0.511033	0.725572	1.54388
1	0.111268	1.31456	0.136819	0.194258	0.413342
0	0.0919445	0.384776	0.113058	0.160522	0.341559
1	0.604329	1.07367	0.743104	1.05507	2.24498
0	0.864229	0.0586683	1.06269	1.50882	3.21047
0	0.351454	0.192946	0.43216	0.613587	1.30559
0	0.293394	0.0589066	0.360767	0.512222	1.08991
0	0.0357771	0.165148	0.0439927	0.0624615	0.132906
0	0.190158	0.20134	0.233825	0.331987	0.706405
0	0.124836	0.0178225	0.153502	0.217945	0.463745
0	0.143443	0	0.176383	0.250431	0.532868
0	0.143443	0.0412929	0.176383	0.250431	0.532868
0	0.0991968	0.128665	0.121976	0.173183	0.3685
0	0.166132	0.149975	0.204282	0.290043	0.617155
0	0.166132	0.00234052	0.204282	0.290043	0.617155
0	0.166132	0.0474452	0.204282	0.290043	0.617155
0	0.278224	0.612772	0.342114	0.485739	1.03356
0	0.569388	0.297139	0.700139	0.994068	2.11518
0	0.68469	0.0144699	0.841918	1.19537	2.54351
0	0.0565685	0.156663	0.0695586	0.0987603	0.210143
0	0.682349	0.111168	0.839039	1.19128	2.53481
0	0.663144	0.257482	0.815425	1.15775	2.46347
0	0.160748	0.169912	0.197662	0.280643	0.597153
0	0.160748	0.0550566	0.197662	0.280643	0.597153
1	0.588435	0.611897	0.72356	1.02732	2.18594
0	0.469909	0.355603	0.577817	0.820392	1.74564
0	0.475323	0.213645	0.584474	0.829845	1.76575
0	0.475323	0.272147	0.584474	0.829845	1.76575
0	0.0838443	0.310882	0.103098	0.14638	0.311468
0	0.663112	0.0427149	0.815385	1.1577	2.46335
0	0.494188	0.250029	0.607671	0.862779	1.83583
0	0.442149	0.0814213	0.543681	0.771926	1.64251
0	0.442149	0.216482	0.543681	0.771926	1.64251
1	0.202636	0.92155	0.249168	0.353772	0.752758
0	0.918346	0.395277	1.12923	1.6033	3.4115
0	0.298001	0.0457535	0.366433	0.520266	1.10703
0	0.51225	0.0763341	0.62988	0.894313	1.90292
0	0.51225	0.0202999	0.62988	0.894313	1.90292
0	0.298001	0.188421	0.366433	0.520266	1.10703
0	0.51225	0.416399	0.62988	0.894313	1.90292
0	0.51225	0.42506	0.62988	0.894313	1.90292
0	0.51225	0.26084	0.62988	0.894313	1.90292
0	0.570457	0.516849	0.701453	0.995934	2.11915
0	0.352179	0.670566	0.433051	0.614852	1.30829
0	0.863199	0.235244	1.06142	1.50702	3.20664
0	0.32667	0.248825	0.401685	0.570318	1.21353
0	0.152609	0.318266	0.187654	0.266433	0.566918
0	0.68326	0.457117	0.840159	1.19287	2.5382
0	0.385054	0.326117	0.473476	0.672248	1.43041
0	0.385054	0.0422944	0.473476	0.672248	1.43041
0	0.430815	0.0290207	0.529745	0.75214	1.60041
0	0.250975	0.0820817	0.308608	0.438166	0.932332
0	0.410024	0.152124	0.50418	0.715842	1.52317
0	0.445421	0.243896	0.547705	0.77764	1.65467
0	0.11547	0.221375	0.141986	0.201594	0.428952
0	0.430194	0.1348	0.528981	0.751055	1.5981
0	0.430194	0.358544	0.528981	0.751055	1.5981
0	0.220575	0.122257	0.271227	0.385091	0.8194
0	0.563797	0.227908	0.693264	0.984306	2.09441
0	0.315806	0.250958	0.388326	0.55135	1.17317
0	0.467047	0.4163	0.574297	0.815396	1.735
0	0.224173	0.116974	0.27565	0.391372	0.832764
0	0.409732	0.0352287	0.50382	0.715331	1.52209
0	0.16456	0.163195	0.202349	0.287297	0.611313
0	0.375233	0.0803424	0.4614	0.655102	1.39393
0	0.100664	0.177093	0.12378	0.175745	0.373952
0	0.361478	0.0267187	0.444486	0.631088	1.34283
0	0.214165	0.146661	0.263345	0.373901	0.795588
0	0.291204	0.0937029	0.358075	0.5084	1.08178
0	0.291204	0.0806398	0.358075	0.5084	1.08178
0	0.21675	0.0551334	0.266523	0.378414	0.805191
0	0.388186	0.336507	0.477326	0.677715	1.44205
0	0.481498	0.308659	0.592066	0.840624	1.78868
1	0.184896	0.406495	0.227355	0.322802	0.68686
0	0.444582	0.299024	0.546673	0.776175	1.65155
0	0.346102	0.103108	0.425579	0.604243	1.28571
0	0.279046	0.0751887	0.343124	0.487173	1.03661
0	0.279046	0.123773	0.343124	0.487173	1.03661
0	0.433091	0.379761	0.532544	0.756113	1.60886
1	0.441543	0.398167	0.542936	0.770868	1.64026
0	0.23013	0.176939	0.282976	0.401774	0.854896
0	0.376829	0.121273	0.463362	0.657888	1.39986
0	0.12946	0.161179	0.159189	0.226019	0.480924
0	0.353893	0.152573	0.435158	0.617844	1.31465
0	0.10139	0.103072	0.124673	0.177013	0.376648
0	0.339058	0.11487	0.416917	0.591944	1.25954
0	0.0572713	0.0805856	0.0704227	0.0999872	0.212753
0	0.241219	0.145984	0.296611	0.421133	0.896089
0	0.231286	0.182337	0.284397	0.403792	0.85919
0	0.231286	0.175545	0.284397	0.403792	0.85919
0	0.156349	0.0928292	0.192251	0.272961	0.580809
0	0.295356	0.10537	0.36318	0.515648	1.0972
0	0.17528	0.0856192	0.21553	0.306013	0.651137
0	0.237723	0.00998465	0.292312	0.415028	0.8831
0	0.112214	0.0654482	0.137982	0.195909	0.416857
0	0.209571	0.0127981	0.257696	0.36588	0.778522
0	0.209571	0.0260538	0.257696	0.36588	0.778522
0	0.628967	0.130973	0.7734	1.09808	2.33651
0	0.232608	0.0354885	0.286023	0.4061	0.864101
0	0.434388	0.494284	0.534139	0.758378	1.61368
1	0.119951	0.55524	0.147495	0.209416	0.445596
0	0.417499	0.0132386	0.513371	0.728891	1.55094
1	0.236025	0.653834	0.290224	0.412065	0.876794
0	0.34438	0.435222	0.423461	0.601236	1.27931
0	0.134665	0.0237333	0.165589	0.235106	0.50026
0	0.316959	0.305576	0.389743	0.553363	1.17745
0	0.1587	0.276153	0.195143	0.277067	0.589545
0	0.274367	0.0382582	0.33737	0.479003	1.01923
0	0.118648	0.1539	0.145894	0.207142	0.440758
0	0.247386	0.247935	0.304194	0.431899	0.918997
0	0.247386	0.310236	0.304194	0.431899	0.918997
0	0.186547	0.10494	0.229385	0.325684	0.692993
1	0.45607	0.575797	0.560799	0.796231	1.69423
0	0.119331	0.124499	0.146734	0.208335	0.443297
0	0.326027	0.249206	0.400893	0.569194	1.21114
0	0.295748	0.311949	0.363661	0.516332	1.09865
0	0.295748	0.108307	0.363661	0.516332	1.09865
0	0.252349	0.186911	0.310297	0.440564	0.937435
0	0.360666	0.02242	0.443487	0.62967	1.33981
0	0.200133	0.171192	0.246091	0.349403	0.743462
0	0.300044	0.079629	0.368945	0.523833	1.11462
0	0.300044	0.00588757	0.368945	0.523833	1.11462
0	0.153813	0.199049	0.189134	0.268535	0.57139
0	0.259168	0.372145	0.318682	0.45247	0.962768
1	0.342306	0.575972	0.420911	0.597616	1.27161
0	0.342306	0.478491	0.420911	0.597616	1.27161
0	0.107432	0.377774	0.132102	0.18756	0.399091
0	0.288074	0.158116	0.354226	0.502935	1.07015
0	0.299689	0.201183	0.368507	0.523212	1.11329
0	0.19772	0.26382	0.243124	0.34519	0.734498
0	0.225211	0.0926372	0.276927	0.393185	0.836622
0	0.10328	0.132082	0.126996	0.180311	0.383667
0	0.200133	0.27831	0.246091	0.349403	0.743462
0	0.200133	0.151754	0.246091	0.349403	0.743462
0	0.290195	0.160404	0.356834	0.506638	1.07803
0	0.19772	0.0884126	0.243124	0.34519	0.734498
0	0.222471	0.34073	0.273558	0.388401	0.826443
1	0.222471	0.372301	0.273558	0.388401	0.826443
0	0.105325	0.177827	0.129511	0.183882	0.391265
0	0.127122	0.0419203	0.156314	0.221936	0.472237
0	0.247656	0.26464	0.304526	0.43237	0.92
0	0.247656	0.270688	0.304526	0.43237	0.92
0	0.16	0.254061	0.196741	0.279336	0.594374
0	0.227801	0.0187454	0.280112	0.397707	0.846243
0	0.227801	0.298611	0.280112	0.397707	0.846243
0	0.170314	0.343343	0.209424	0.297343	0.632689
0	0.379201	0.123176	0.466278	0.662028	1.40867
0	0.0163299	0.258606	0.0200798	0.0285097	0.060663
0	0.173147	0.232585	0.212907	0.302288	0.643211
0	0.336967	0.0480584	0.414346	0.588294	1.25178
0	0.174356	0.194888	0.214394	0.3044	0.647704
0	0.288352	0.175083	0.354567	0.503419	1.07118
0	0.0985224	0.0862266	0.121147	0.172006	0.365995
0	0.270998	0.434512	0.333229	0.473123	1.00671
0	0.270998	0.406254	0.333229	0.473123	1.00671
0	0.271796	0.349014	0.33421	0.474516	1.00968
0	0.263919	0.384278	0.324524	0.460764	0.980416
0	0.0326599	0.211875	0.0401597	0.0570193	0.121326
0	0.261891	0.325292	0.32203	0.457222	0.97288
0	0.105071	0.12873	0.129199	0.183439	0.390323
0	0.239889	0.166359	0.294976	0.418811	0.891148
0	0.112901	0.00566213	0.138827	0.197109	0.419409
0	0.21166	0.143038	0.260264	0.369527	0.786282
0	0.21166	0.0911198	0.260264	0.369527	0.786282
0	0.322393	0.165142	0.396425	0.56285	1.19764
1	0.61479	0.626726	0.755967	1.07333	2.28384
0	0.395596	0.261945	0.486438	0.690652	1.46957
1	0.108296	0.584055	0.133164	0.189069	0.402301
0	0.380484	0.367191	0.467856	0.664269	1.41343
0	0.208058	0.302267	0.255835	0.363238	0.7729
0	0.318559	0.202345	0.391711	0.556157	1.1834
0	0.318559	0.246896	0.391711	0.556157	1.1834
0	0.376246	0.423781	0.462645	0.65687	1.39769
0	0.118526	0.136349	0.145744	0.206929	0.440305
0	0.181886	0.346373	0.223653	0.317546	0.675675
1	0.588023	0.492982	0.723053	1.0266	2.18441
0	0.430082	0.099056	0.528844	0.75086	1.59769
0	0.400999	0.101738	0.493082	0.700085	1.48964
0	0.400999	0.0743388	0.493082	0.700085	1.48964
0	0.423352	0.430015	0.520568	0.73911	1.57268
0	0.446796	0.162672	0.549396	0.78004	1.65977
0	0.190858	0.319432	0.234685	0.333209	0.709005
0	0.40398	0.190968	0.496748	0.70529	1.50072
0	0.141421	0.148999	0.173897	0.246901	0.525357
0	0.378418	0.108857	0.465315	0.660661	1.40576
0	0.378418	0.0435029	0.465315	0.660661	1.40576
0	0.274897	0.317311	0.338023	0.47993	1.0212
0	0.138948	0.0670636	0.170856	0.242583	0.516171
0	0.545918	0.357552	0.67128	0.953092	2.028
0	0.329201	0.372874	0.404797	0.574736	1.22293
0	0.435492	0.160232	0.535496	0.760305	1.61778
0	0.435492	0.291403	0.535496	0.760305	1.61778
0	0.209125	0.105426	0.257147	0.365102	0.776865
0	0.523068	0.214204	0.643182	0.913199	1.94311
1	0.415179	0.46963	0.510518	0.724841	1.54232
0	0.318161	0.0547844	0.391222	0.555463	1.18192
0	0.318161	0.312113	0.391222	0.555463	1.18192
0	0.118865	0.0787496	0.14616	0.207521	0.441564
0	0.166106	0.178985	0.204249	0.289996	0.617055
0	0.481539	0.244284	0.592117	0.840696	1.78884
0	0.166333	0.0537699	0.204529	0.290393	0.6179
0	0.122202	0.12695	0.150264	0.213347	0.45396
0	0.435063	0.0627593	0.534969	0.759556	1.61619
0	0.435063	0.136166	0.534969	0.759556	1.61619
0	0.36697	0.138134	0.451238	0.640675	1.36323
0	0.263717	0.136621	0.324275	0.460411	0.979665
0	0.213417	0.206809	0.262424	0.372594	0.792808
1	0.154919	0.244538	0.190494	0.270466	0.5755
0	0.154919	0.216778	0.190494	0.270466	0.5755
0	0.114329	0.157351	0.140583	0.199602	0.424713
0	0.179444	0.197599	0.22065	0.313282	0.666603
0	0.462817	0.0275541	0.569096	0.808011	1.71929
0	0.462817	0.233639	0.569096	0.808011	1.71929
0	0.323399	0.0210697	0.397662	0.564606	1.20137
0	0.376581	0.135801	0.463057	0.657455	1.39894
0	0.376581	0.07589	0.463057	0.657455	1.39894
0	0.183303	0.0294082	0.225396	0.32002	0.680941
0	0.368782	0.24305	0.453467	0.643838	1.36996
0	0.277128	0.212824	0.340766	0.483825	1.02949
0	0.277128	0.282343	0.340766	0.483825	1.02949
0	0.364198	0.126708	0.44783	0.635835	1.35293
0	0.283125	0.136834	0.348141	0.494295	1.05176
0	0.283125	0.119157	0.348141	0.494295	1.05176
0	0.153371	0.0581869	0.18859	0.267763	0.569747
0	0.472099	0.240798	0.580509	0.824215	1.75377
0	0.03861	0.211173	0.0474762	0.0674074	0.14343
0	0.143295	0.167641	0.1762	0.250171	0.532316
0	0.448167	0.00286987	0.551081	0.782433	1.66487
0	0.448167	0.162725	0.551081	0.782433	1.66487
0	0.364344	0.297698	0.44801	0.636091	1.35348
0	0.297725	0.096482	0.366092	0.519783	1.106
0	0.297725	0.182787	0.366092	0.519783	1.106
0	0.375086	0.293503	0.461218	0.654845	1.39338
0	0.70852	0.416077	0.871221	1.23697	2.63204
0	0.141621	0.391225	0.174142	0.24725	0.526099
0	0.432133	0.370726	0.531365	0.75444	1.6053
1	0.140205	0.247402	0.172401	0.244778	0.52084
0	0.140205	0.188915	0.172401	0.244778	0.52084
0	0.102131	0.283208	0.125584	0.178306	0.3794
0	0.44268	0.0291215	0.544334	0.772853	1.64448
0	0.150768	0.187314	0.18539	0.263219	0.560079
0	0.416214	0.000325724	0.511791	0.726649	1.54617
0	0.162668	0.113783	0.200023	0.283995	0.604286
0	0.38311	0.180674	0.471085	0.668854	1.42319
0	0.194156	0.274707	0.238741	0.338968	0.721257
0	0.330268	0.0474788	0.406109	0.576599	1.22689
0	0.160146	0.219766	0.196921	0.279591	0.594916
1	0.185538	0.34795	0.228144	0.323923	0.689244
0	0.221372	0.0238387	0.272207	0.386483	0.822361
0	0.221372	0.265083	0.272207	0.386483	0.822361
0	0.12556	0.229556	0.154393	0.219209	0.466435
0	0.141466	0.0789912	0.173951	0.246978	0.525521
0	0.218294	0.00727344	0.268422	0.381109	0.810926
0	0.136925	0.177699	0.168367	0.23905	0.508652
0	0.170012	0.0515219	0.209052	0.296815	0.631565
0	0.170012	0.191623	0.209052	0.296815	0.631565
0	0.177946	0.254101	0.218808	0.310667	0.66104
0	0.189737	0.213051	0.233307	0.331252	0.70484
0	0.0960096	0.201098	0.118057	0.167619	0.35666
0	0.163653	0.146616	0.201233	0.285713	0.607942
0	0.163653	0.0291908	0.201233	0.285713	0.607942
0	0.31868	0.325358	0.391859	0.556367	1.18384
0	0.127425	0.272779	0.156686	0.222465	0.473363
0	0.121721	0.290267	0.149672	0.212507	0.452173
0	0.306338	0.291483	0.376683	0.53482	1.13799
0	0.306338	0.0196744	0.376683	0.53482	1.13799
0	0.145998	0.125396	0.179524	0.25489	0.542357
0	0.295539	0.279392	0.363405	0.515968	1.09788
0	0.295539	0.286037	0.363405	0.515968	1.09788
0	0.150998	0.0599327	0.185672	0.26362	0.560931
0	0.156409	0.11202	0.192326	0.273067	0.581034
0	0.161132	0.176388	0.198133	0.281313	0.598579
0	0.227307	0.0860487	0.279504	0.396844	0.844406
0	0.227307	0.0967347	0.279504	0.396844	0.844406
0	0.150426	0.149681	0.184969	0.262622	0.558809
0	0.234529	0.166271	0.288385	0.409453	0.871236
0	0.0726454	0.0862538	0.0893272	0.126828	0.269866
0	0.222994	0.188328	0.274201	0.389315	0.828387
0	0.03321	0.188843	0.0408361	0.0579797	0.12337
0	0.220507	0.261022	0.271143	0.384973	0.819148
1	0.220507	0.327553	0.271143	0.384973	0.819148
0	0.182374	0.194913	0.224254	0.318399	0.677491
0	0.262365	0.0629803	0.322613	0.45805	0.974642
0	0.0651008	0.235299	0.0800502	0.113656	0.241839
0	0.25416	0.0112506	0.312523	0.443725	0.944161
0	0.140171	0.207478	0.172359	0.244718	0.520713
0	0.212012	0.0404993	0.260697	0.370142	0.78759
0	0.132794	0.0846499	0.163288	0.231839	0.493309
0	0.165272	0.12882	0.203224	0.28854	0.613958
0	0.0432651	0.0704802	0.0532003	0.0755345	0.160723
0	0.159508	0.0986142	0.196137	0.278478	0.592547
0	0.0509174	0.118405	0.0626098	0.0888943	0.18915
0	0.151163	0.225785	0.185876	0.263909	0.561547
0	0.151163	0.176776	0.185876	0.263909	0.561547
1	0.300265	0.813428	0.369216	0.524218	1.11543
1	0.514288	0.752278	0.632386	0.897871	1.9105
0	0.611394	0.260001	0.75179	1.0674	2.27123
0	0.331286	0.143544	0.407361	0.578377	1.23067
0	0.513859	0.10731	0.631859	0.897122	1.9089
0	0.394875	0.0208062	0.485552	0.689393	1.4669
0	0.328824	0.0921173	0.404333	0.574078	1.22153
0	0.0713017	0.173477	0.087675	0.124482	0.264874
0	0.292605	0.300322	0.359798	0.510846	1.08698
0	0.131997	0.145609	0.162308	0.230448	0.490348
1	0.131997	0.250173	0.162308	0.230448	0.490348
0	0.0859336	0.309818	0.105667	0.150027	0.319229
0	0.309284	0.279172	0.380306	0.539964	1.14894
0	0.118858	0.0509371	0.146152	0.207508	0.441537
0	0.285534	0.0428258	0.351102	0.498499	1.06071
0	0.285534	0.0851642	0.351102	0.498499	1.06071
0	0.03269	0.0312027	0.0401967	0.0570718	0.121438
1	0.470597	0.916969	0.578662	0.821593	1.74819
0	0.322878	0.357073	0.397022	0.563698	1.19944
1	0.558134	0.543171	0.686301	0.97442	2.07338
0	0.396969	0.383942	0.488127	0.693049	1.47467
0	0.392338	0.351652	0.482433	0.684965	1.45747
0	0.208539	0.217397	0.256426	0.364078	0.774687
0	0.141254	0.248057	0.17369	0.246608	0.524734
0	0.300813	0.308666	0.36989	0.525175	1.11747
0	0.300813	0.110278	0.36989	0.525175	1.11747
0	0.101104	0.0849418	0.12432	0.176512	0.375583
0	0.101461	0.130714	0.12476	0.177137	0.376912
0	0.299875	0.113954	0.368736	0.523537	1.11398
0	0.125024	0.207748	0.153733	0.218273	0.464442
0	0.272569	0.0143251	0.33516	0.475865	1.01255
0	0.272569	0.209949	0.33516	0.475865	1.01255
0	0.0721375	0.210125	0.0887027	0.125941	0.267979
0	0.308246	0.172192	0.379029	0.538151	1.14508
0	0.170748	0.250193	0.209958	0.298101	0.634302
0	0.209451	0.298983	0.257548	0.365671	0.778076
0	0.148292	0.204883	0.182345	0.258897	0.550882
1	0.0641983	0.237481	0.0789404	0.112081	0.238486
0	0.133676	0.00833282	0.164372	0.233378	0.496583
1	0.133676	0.228492	0.164372	0.233378	0.496583
0	0.0794276	0.160902	0.0976669	0.138669	0.29506
0	0.138564	0.00756564	0.170383	0.241912	0.514743
0	0.200877	0.145168	0.247005	0.350702	0.746225
0	0.200877	0.0731847	0.247005	0.350702	0.746225
0	0.194734	0.11425	0.239452	0.339977	0.723406
0	0.147072	0.130591	0.180845	0.256766	0.546348
0	0.147072	0.0302962	0.180845	0.256766	0.546348
0	0.34814	0.326475	0.428085	0.607802	1.29328
0	0.281214	0.363318	0.34579	0.490958	1.04466
0	0.251908	0.0178572	0.309754	0.439793	0.935795
0	0.389902	0.132674	0.479437	0.680712	1.44842
0	0.389902	0.194818	0.479437	0.680712	1.44842
0	0.195841	0.395979	0.240812	0.341909	0.727515
1	0.36851	0.477503	0.453132	0.643364	1.36895
0	0.203294	0.305765	0.249977	0.354921	0.755202
0	0.203294	0.0382696	0.249977	0.354921	0.755202
0	0.234635	0.237403	0.288516	0.409639	0.871632
0	0.349391	0.182718	0.429623	0.609985	1.29793
0	0.111542	0.176066	0.137156	0.194736	0.41436
0	0.331108	0.199258	0.407142	0.578065	1.23001
0	0.184043	0.0389986	0.226306	0.321313	0.683691
0	0.275246	0.113126	0.338452	0.480539	1.02249
0	0.275246	0.0015884	0.338452	0.480539	1.02249
0	0.230163	0.127081	0.283016	0.40183	0.855017
0	0.491516	0.209975	0.604384	0.858114	1.8259
0	0.284902	0.231618	0.350325	0.497396	1.05836
0	0.400523	0.243623	0.492497	0.699254	1.48788
0	0.220519	0.342543	0.271158	0.384994	0.819193
0	0.178366	0.0861656	0.219325	0.311401	0.662601
0	0.282799	0.156736	0.34774	0.493726	1.05055
0	0.282799	0.0762509	0.34774	0.493726	1.05055
0	0.199996	0.22792	0.245921	0.349163	0.742951
0	0.217775	0.164728	0.267784	0.380204	0.809
0	0.156095	0.0496636	0.191939	0.272518	0.579866
0	0.156095	0.0503066	0.191939	0.272518	0.579866
0	0.155023	0.128299	0.190622	0.270647	0.575885
1	0.21854	0.283448	0.268724	0.381538	0.811839
0	0.0389815	0.237839	0.047933	0.0680559	0.14481
0	0.215035	0.181088	0.264414	0.375419	0.798819
0	0.215035	0.046129	0.264414	0.375419	0.798819
0	0.215035	0.21187	0.264414	0.375419	0.798819
1	0.279405	0.934775	0.343566	0.487799	1.03794
0	0.495902	0.565135	0.609778	0.865772	1.84219
0	0.559679	0.052649	0.6882	0.977116	2.07911
0	0.362559	0.373715	0.445815	0.632974	1.34685
0	0.127244	0.187424	0.156464	0.22215	0.472692
0	0.40694	0.0686414	0.500387	0.710457	1.51171
0	0.40694	0.212622	0.500387	0.710457	1.51171
0	0.167433	0.386979	0.205881	0.292313	0.621985
0	0.392119	0.428932	0.482163	0.684582	1.45666
0	0.320952	0.059972	0.394653	0.560335	1.19228
0	0.225272	0.24787	0.277002	0.393291	0.836847
0	0.225272	0.271074	0.277002	0.393291	0.836847
0	0.124605	0.390655	0.153219	0.217542	0.462887
0	0.737314	0.00609724	0.906627	1.28724	2.739
0	0.273396	0.204139	0.336178	0.47731	1.01562
0	0.324923	0.330271	0.399536	0.567267	1.20703
0	0.602754	0.105153	0.741167	1.05232	2.23913
0	0.203389	0.299087	0.250094	0.355086	0.755555
0	0.289249	0.0120256	0.35567	0.504986	1.07451
0	0.348544	0.444715	0.428582	0.608507	1.29478
0	0.341756	0.213278	0.420235	0.596655	1.26957
0	0.341756	0.258259	0.420235	0.596655	1.26957
1	0.427468	0.476057	0.525629	0.746296	1.58797
0	0.235694	0.127881	0.289817	0.411487	0.875564
0	0.235694	0.128412	0.289817	0.411487	0.875564
0	0.289042	0.2676	0.355416	0.504625	1.07374
0	0.488262	0.303713	0.600384	0.852434	1.81381
0	0.488262	0.276074	0.600384	0.852434	1.81381
0	0.301993	0.170534	0.371341	0.527236	1.12186
0	0.383667	0.250793	0.471769	0.669825	1.42526
0	0.222922	0.337665	0.274113	0.389189	0.828119
0	0.312259	0.280177	0.383964	0.545158	1.15999
0	0.312259	0.0716829	0.383964	0.545158	1.15999
0	0.361912	0.169608	0.445019	0.631845	1.34444
0	0.581297	0.208309	0.714783	1.01486	2.15942
0	0.0954284	0.0374999	0.117342	0.166604	0.354501
0	0.573411	0.24199	0.705086	1.00109	2.13013
0	0.166711	0.424553	0.204994	0.291053	0.619305
0	0.472998	0.409823	0.581615	0.825785	1.75711
0	0.277993	0.14512	0.341829	0.485334	1.0327
0	0.277993	0.179469	0.341829	0.485334	1.0327
1	0.144939	0.673835	0.178222	0.253043	0.538426
0	0.52915	0.576687	0.650661	0.923818	1.96571
0	0.347192	0.010752	0.426919	0.606146	1.28976
0	0.399322	0.19841	0.49102	0.697157	1.48341
0	0.399322	0.263718	0.49102	0.697157	1.48341
1	0.328274	0.488622	0.403657	0.573118	1.21948
0	0.415013	0.25976	0.510315	0.724552	1.54171
0	0.076394	0.185656	0.0939367	0.133373	0.283791
0	0.407922	0.140075	0.501594	0.712171	1.51536
1	0.407922	0.506646	0.501594	0.712171	1.51536
0	0.161008	0.325481	0.19798	0.281095	0.598117
0	0.374802	0.0667115	0.460869	0.654349	1.39233
0	0.27521	0.333313	0.338408	0.480477	1.02236
0	0.254432	0.00781737	0.312859	0.444201	0.945175
0	0.132792	0.242716	0.163286	0.231836	0.493301
0	0.0826066	0.21123	0.101576	0.144219	0.30687
0	0.200694	0.155637	0.246781	0.350383	0.745546
0	0.200694	0.128329	0.246781	0.350383	0.745546
0	0.109738	0.0664515	0.134937	0.191586	0.407658
0	0.187242	0.0386609	0.23024	0.326897	0.695575
0	0.187242	0.061039	0.23024	0.326897	0.695575
0	0.384149	0.548315	0.472362	0.670667	1.42705
0	0.168373	0.215148	0.207037	0.293954	0.625477
0	0.322615	0.30444	0.396698	0.563238	1.19846
0	0.12253	0.327263	0.150667	0.21392	0.45518
0	0.29844	0.346395	0.366972	0.521033	1.10866
0	0.215407	0.07655	0.264871	0.376068	0.8002
0	0.206559	0.285731	0.253992	0.360622	0.767333
0	0.206559	0.317676	0.253992	0.360622	0.767333
0	0.0983981	0.221975	0.120994	0.171789	0.365533
0	0.26623	0.298179	0.327365	0.464798	0.989
0	0.227748	0.203111	0.280047	0.397615	0.846047
0	0.227748	0.347682	0.280047	0.397615	0.846047
0	0.0629921	0.356252	0.0774572	0.109975	0.234005
0	0.344644	0.268159	0.423786	0.601698	1.2803
0	0.182511	0.256641	0.224422	0.318637	0.677998
0	0.292351	0.283368	0.359485	0.510402	1.08604
0	0.0919008	0.0688907	0.113004	0.160445	0.341396
1	0.120991	0.465986	0.148774	0.211232	0.449461
1	0.249769	0.458989	0.307125	0.43606	0.927852
0	0.249769	0.056065	0.307125	0.43606	0.927852
0	0.193865	0.387868	0.238383	0.338459	0.720175
0	0.198595	0.0498412	0.244199	0.346718	0.737748
0	0.0735823	0.232312	0.0904792	0.128464	0.273346
0	0.18446	0.204148	0.226819	0.322041	0.68524
0	0.0553661	0.247836	0.0680801	0.0966611	0.205676
0	0.175955	0.113786	0.216361	0.307192	0.653645
0	0.108634	0.194345	0.13358	0.189658	0.403556
0	0.138416	0.20301	0.170201	0.241654	0.514192
0	0.138416	0.0363828	0.170201	0.241654	0.514192
0	0.26533	0.0158202	0.326259	0.463227	0.985657
0	0.388673	0.0670896	0.477926	0.678566	1.44386
0	0.241937	0.2581	0.297493	0.422386	0.898755
0	0.241937	0.291496	0.297493	0.422386	0.898755
1	0.15725	0.584169	0.19336	0.274535	0.584158
0	0.429968	0.144688	0.528703	0.75066	1.59726
0	0.105616	0.421306	0.12987	0.184391	0.392348
0	0.416794	0.398827	0.512505	0.727661	1.54832
0	0.272029	0.235581	0.334497	0.474923	1.01054
0	0.315781	0.252046	0.388295	0.551307	1.17307
0	0.315781	0.417367	0.388295	0.551307	1.17307
1	0.198852	0.775614	0.244515	0.347166	0.738702
0	0.412381	0.570989	0.507077	0.719956	1.53193
0	0.0951047	0.245972	0.116944	0.166039	0.353298
0	0.298594	0.0731375	0.367161	0.521301	1.10923
0	0.268057	0.0843424	0.329612	0.467989	0.995789
0	0.189552	0.164144	0.233079	0.33093	0.704154
0	0.189538	0.18893	0.233063	0.330906	0.704104
0	0.162578	0.022676	0.199911	0.283837	0.603949
0	0.0974337	0.154024	0.119808	0.170105	0.36195
0	0.0974337	0.0971882	0.119808	0.170105	0.36195
0	0.0899976	0.0137349	0.110664	0.157123	0.334326
0	0.391041	0.42399	0.480838	0.682701	1.45265
0	0.218916	0.238917	0.269186	0.382195	0.813236
0	0.324021	0.329892	0.398427	0.565692	1.20368
0	0.12757	0.0843043	0.156865	0.222719	0.473902
0	0.194308	0.0220584	0.238928	0.339233	0.721823
0	0.225742	0.165526	0.27758	0.394112	0.838595
0	0.225742	0.0273804	0.27758	0.394112	0.838595
0	0.113102	0.00147672	0.139074	0.19746	0.420156
0	0.275541	0.0211667	0.338815	0.481054	1.02359
0	0.113774	0.0502004	0.139901	0.198633	0.422653
0	0.250955	0.348045	0.308583	0.43813	0.932257
0	0.250955	0.398926	0.308583	0.43813	0.932257
1	0.465977	0.781608	0.572982	0.813528	1.73103
0	0.835439	0.270157	1.02728	1.45855	3.10352
1	0.476795	0.625817	0.586284	0.832414	1.77122
0	0.318828	0.0445245	0.392042	0.556627	1.1844
0	0.318828	0.225782	0.392042	0.556627	1.1844
0	0.507253	0.376964	0.623735	0.885588	1.88436
0	0.267731	0.118665	0.329211	0.467419	0.994577
0	0.267731	0.242632	0.329211	0.467419	0.994577
0	0.212504	0.143901	0.261302	0.371	0.789416
0	0.162857	0.127664	0.200254	0.284323	0.604985
0	0.162857	0.148219	0.200254	0.284323	0.604985
0	0.188384	0.213509	0.231644	0.328891	0.699816
0	0.63169	0.0148755	0.776747	1.10284	2.34662
0	0.491959	0.352503	0.60493	0.858888	1.82755
0	0.591946	0.355884	0.727877	1.03345	2.19898
0	0.464758	0.0480307	0.571482	0.811399	1.7265
0	0.366606	0.15757	0.450791	0.64004	1.36188
0	0.366606	0.0202187	0.450791	0.64004	1.36188
0	0.524618	0.263725	0.645088	0.915905	1.94887
0	0.563205	0.0862275	0.692536	0.983273	2.09221
0	0.238495	0.0876891	0.293262	0.416378	0.885971
0	0.132061	0.3276	0.162386	0.230558	0.490583
0	0.492829	0.320956	0.605999	0.860406	1.83078
0	0.201921	0.138044	0.248289	0.352525	0.750105
0	0.0859519	0.0867027	0.105689	0.150059	0.319297
0	0.441271	0.00917146	0.542602	0.770394	1.63925
0	0.441271	0.0670508	0.542602	0.770394	1.63925
0	0.352743	0.171277	0.433745	0.615837	1.31038
0	0.278711	0.0625181	0.342713	0.486589	1.03537
0	0.278711	0.0595503	0.342713	0.486589	1.03537
0	0.324222	0.391963	0.398675	0.566044	1.20443
1	0.393954	0.765412	0.48442	0.687786	1.46348
0	0.209762	0.426136	0.25793	0.366213	0.77923
0	0.333467	0.258985	0.410042	0.582183	1.23877
0	0.19799	0.155686	0.243455	0.345661	0.7355
0	0.268328	0.0300413	0.329945	0.468461	0.996795
0	0.268328	0.0252732	0.329945	0.468461	0.996795
0	0.0665332	0.0611822	0.0818115	0.116157	0.24716
0	0.259949	0.260115	0.319642	0.453832	0.965667
0	0.259949	0.214253	0.319642	0.453832	0.965667
0	0.309997	0.0141631	0.381183	0.541209	1.15159
1	0.188026	0.791922	0.231204	0.328266	0.698487
0	0.840686	0.422939	1.03374	1.46771	3.12301
1	0.391472	0.581527	0.481367	0.683452	1.45425
0	0.391472	0.38085	0.481367	0.683452	1.45425
0	0.569213	0.6134	0.699924	0.993762	2.11453
0	0.338532	0.328159	0.41627	0.591027	1.25759
1	0.64915	1.10198	0.798217	1.13332	2.41149
1	0.444462	0.664766	0.546526	0.775965	1.6511
0	0.473128	0.342617	0.581774	0.826011	1.75759
0	0.473128	0.0763708	0.581774	0.826011	1.75759
1	0.3486	1.39819	0.428651	0.608605	1.29499
0	0.513061	0.512221	0.630878	0.895729	1.90594
0	0.388904	0.427965	0.478209	0.678968	1.44471
0	0.388904	0.185699	0.478209	0.678968	1.44471
0	0.231985	0.56397	0.285257	0.405012	0.861787
0	0.60055	0.125364	0.738457	1.04847	2.23095
0	0.334753	0.0952886	0.411623	0.584429	1.24355
0	0.498599	0.0229013	0.613095	0.870481	1.85221
0	0.0518288	0.0769962	0.0637304	0.0904854	0.192535
0	0.495898	0.0730142	0.609773	0.865765	1.84218
0	0.0111316	0.15198	0.0136878	0.0194342	0.0413521
1	0.495773	0.510882	0.60962	0.865547	1.84172
0	0.191623	0.370551	0.235626	0.334546	0.711848
0	0.457244	0.285298	0.562242	0.79828	1.69858
0	0.116063	0.263016	0.142715	0.202629	0.431154
1	0.442268	0.534105	0.543828	0.772135	1.64295
0	0.337304	0.346351	0.41476	0.588882	1.25303
0	0.286055	0.0878361	0.351743	0.49941	1.06265
0	0.286055	0.110332	0.351743	0.49941	1.06265
0	0.0859029	0.614332	0.105629	0.149974	0.319115
0	0.124482	0.310953	0.153067	0.217326	0.462428
0	0.705544	0.693269	0.867561	1.23178	2.62098
0	0.123824	0.0885121	0.152258	0.216178	0.459984
0	0.123824	0.106054	0.152258	0.216178	0.459984
1	0.353536	0.91322	0.43472	0.617222	1.31333
0	0.623006	0.174543	0.76607	1.08768	2.31437
0	0.161982	0.470314	0.199178	0.282796	0.601735
0	0.165828	0.330707	0.203908	0.289512	0.616025
0	0.578273	0.154689	0.711065	1.00958	2.14819
0	0.357266	0.114389	0.439306	0.623733	1.32718
0	0.45471	0.028419	0.559127	0.793856	1.68917
0	0.45471	0.100981	0.559127	0.793856	1.68917
0	0.400802	0.346665	0.49284	0.699741	1.48891
0	0.416843	0.0164634	0.512564	0.727746	1.5485
0	0.416843	0.331823	0.512564	0.727746	1.5485
0	0.175967	0.174539	0.216374	0.307212	0.653687
0	0.575269	0.099827	0.707371	1.00434	2.13703
0	0.193709	0.0455963	0.238191	0.338188	0.719597
0	0.541675	0.0563019	0.666062	0.945684	2.01223
0	0.122139	0.236648	0.150186	0.213236	0.453725
0	0.116861	0.181079	0.143697	0.204023	0.43412
0	0.514623	0.177907	0.632798	0.898456	1.91174
0	0.514623	0.00118979	0.632798	0.898456	1.91174
0	0.145914	0.0273342	0.17942	0.254743	0.542045
0	0.195062	0.131692	0.239854	0.340549	0.724621
0	0.468139	0.350276	0.57564	0.817301	1.73906
0	0.0429845	0.232785	0.0528552	0.0750445	0.15968
0	0.466161	0.0826882	0.573208	0.813849	1.73171
0	0.1834	0.24393	0.225514	0.320189	0.6813
0	0.428568	0.162616	0.526982	0.748217	1.59206
0	0.428568	0.223623	0.526982	0.748217	1.59206
0	0.169364	0.0871393	0.208256	0.295685	0.629161
0	0.478036	0.296473	0.58781	0.834581	1.77583
0	0.478036	0.0814755	0.58781	0.834581	1.77583
0	0.349167	0.634807	0.429347	0.609593	1.2971
0	0.105806	0.657937	0.130102	0.184721	0.393051
0	0.628895	0.00594114	0.77331	1.09796	2.33624
0	0.305865	0.30378	0.376102	0.533995	1.13624
0	0.549504	0.17251	0.675689	0.959353	2.04132
0	0.549504	0.396492	0.675689	0.959353	2.04132
0	0.335325	0.159627	0.412327	0.585428	1.24568
0	0.256148	0.0674263	0.314968	0.447197	0.951548
1	0.342117	0.74856	0.420679	0.597285	1.27091
0	0.334073	0.427201	0.410787	0.583242	1.24103
0	0.334073	0.0874401	0.410787	0.583242	1.24103
1	0.327281	0.700023	0.402436	0.571385	1.2158
0	0.348619	0.348825	0.428674	0.608638	1.29506
0	0.117028	0.124967	0.143902	0.204313	0.43474
0	0.32839	0.203789	0.4038	0.57332	1.21991
0	0.32839	0.110032	0.4038	0.57332	1.21991
0	0.135541	0.18248	0.166666	0.236634	0.503512
0	0.299113	0.201176	0.3678	0.522207	1.11116
0	0.0602075	0.0129694	0.0740332	0.105113	0.223661
0	0.292991	0.0418529	0.360272	0.511519	1.08841
0	0.292991	0.00443922	0.360272	0.511519	1.08841
0	0.340562	0.71452	0.418767	0.594571	1.26513
1	0.42223	1.08596	0.519188	0.737151	1.56851
0	0.0668438	0.822234	0.0821934	0.116699	0.248314
0	0.0875645	0.126677	0.107672	0.152875	0.325288
0	0.407606	0.157106	0.501206	0.711619	1.51419
0	0.186864	0.273522	0.229775	0.326237	0.69417
0	0.362249	0.169951	0.445433	0.632432	1.34569
1	0.362249	0.378306	0.445433	0.632432	1.34569
0	0.12349	0.0103632	0.151848	0.215595	0.458745
0	0.398196	0.103274	0.489635	0.695191	1.47923
0	0.398196	0.202829	0.489635	0.695191	1.47923
0	0.29336	0.094243	0.360726	0.512164	1.08979
0	0.166029	0.00973394	0.204155	0.289863	0.616771
0	0.211976	0.10189	0.260653	0.370079	0.787457
0	0.211976	0.135233	0.260653	0.370079	0.787457
0	0.168605	0.0467157	0.207323	0.29436	0.626342
0	0.209933	0.137311	0.258141	0.366512	0.779866
0	0.209933	0.0418822	0.258141	0.366512	0.779866
0	0.225428	0.0898323	0.277194	0.393564	0.837427
0	0.328241	0.136318	0.403617	0.573061	1.21936
0	0.129855	0.154871	0.159674	0.226707	0.48239
0	0.301463	0.317848	0.370689	0.52631	1.11989
0	0.0876356	0.16248	0.10776	0.152999	0.325552
0	0.288444	0.18384	0.354681	0.503581	1.07152
0	0.288444	0.322313	0.354681	0.503581	1.07152
0	0.164347	0.200027	0.202087	0.286926	0.610523
0	0.252725	0.248378	0.310759	0.441221	0.938832
1	0.252725	0.330793	0.310759	0.441221	0.938832
0	0.123826	0.0990522	0.152261	0.216183	0.459995
0	0.274858	0.213566	0.337975	0.479862	1.02105
0	0.109986	0.0628098	0.135243	0.19202	0.408581
0	0.251893	0.0205405	0.309736	0.439768	0.935741
0	0.251893	0.197381	0.309736	0.439768	0.935741
0	0.107176	0.105007	0.131788	0.187114	0.398142
1	0.212158	0.493248	0.260877	0.370397	0.788132
0	0.319472	0.112311	0.392833	0.55775	1.18678
0	0.111839	0.41519	0.137521	0.195254	0.415462
1	0.299256	0.516194	0.367976	0.522457	1.11169
0	0.0747283	0.260461	0.0918885	0.130465	0.277603
1	0.0501824	0.443603	0.061706	0.087611	0.186419
0	0.285397	0.355318	0.350934	0.498262	1.0602
0	0.285397	0.207749	0.350934	0.498262	1.0602
1	0.238248	0.369279	0.292958	0.415946	0.885052
0	0.164948	0.189469	0.202826	0.287975	0.612755
0	0.164948	0.171408	0.202826	0.287975	0.612755
0	0.233902	0.341792	0.287614	0.408358	0.868906
0	0.244208	0.134213	0.300287	0.426352	0.907194
0	0.180902	0.0799035	0.222443	0.315828	0.67202
0	0.180902	0.10701	0.222443	0.315828	0.67202
1	0.156338	0.338225	0.192239	0.272943	0.58077
0	0.260618	0.21226	0.320465	0.455	0.968152
0	0.14314	0.179024	0.17601	0.249902	0.531742
0	0.21779	0.127787	0.267802	0.380229	0.809054
0	0.122068	0.0434922	0.150099	0.213113	0.453463
0	0.180366	0.132212	0.221784	0.314892	0.67003
0	0.180366	0.21438	0.221784	0.314892	0.67003
0	0.438018	0.618184	0.538602	0.764714	1.62716
1	0.615327	0.7121	0.756627	1.07427	2.28584
0	0.569974	0.0643012	0.70086	0.99509	2.11736
1	0.00839047	0.570571	0.0103172	0.0146485	0.0311692
0	0.569912	0.337027	0.700784	0.994983	2.11713
0	0.348712	0.363002	0.428788	0.608799	1.29541
0	0.450777	0.280669	0.554291	0.78699	1.67456
0	0.450777	0.387235	0.554291	0.78699	1.67456
0	0.516315	0.169634	0.634879	0.90141	1.91803
0	0.468312	0.280154	0.575853	0.817604	1.7397
0	0.466476	0.301739	0.573595	0.814398	1.73288
0	0.235186	0.310165	0.289193	0.410601	0.873679
0	0.402849	0.254011	0.495357	0.703315	1.49652
0	0.263605	0.257072	0.324137	0.460215	0.979247
0	0.304631	0.000443297	0.374585	0.531841	1.13165
0	0.195959	0.23492	0.240958	0.342116	0.727956
0	0.233238	0.246856	0.286797	0.407199	0.866441
0	0.233238	0.107891	0.286797	0.407199	0.866441
0	0.130233	0.0949463	0.160138	0.227367	0.483792
0	0.19249	0.0342149	0.236692	0.336059	0.715068
0	0.196945	0.286221	0.24217	0.343836	0.731617
0	0.196945	0.275037	0.24217	0.343836	0.731617
0	0.27539	0.0358151	0.338629	0.48079	1.02303
0	0.284546	0.280241	0.349888	0.496776	1.05704
0	0.132828	0.042966	0.16333	0.231898	0.493435
0	0.170695	0.238151	0.209892	0.298008	0.634103
0	0.299755	0.0307286	0.36859	0.523329	1.11354
0	0.28329	0.244956	0.348343	0.494583	1.05238
0	0.0979796	0.136448	0.120479	0.171058	0.363978
0	0.0979796	0.166853	0.120479	0.171058	0.363978
0	0.100946	0.130529	0.124126	0.176236	0.374996
0	0.329848	0.286058	0.405593	0.575867	1.22533
0	0.208419	0.156949	0.256279	0.363868	0.774242
0	0.255659	0.0274953	0.314367	0.446343	0.949732
0	0.255659	0.194303	0.314367	0.446343	0.949732
0	0.239318	0.273519	0.294274	0.417815	0.889029
0	0.281709	0.24908	0.346399	0.491822	1.0465
0	0.281709	0.310874	0.346399	0.491822	1.0465
0	0.177639	0.0861827	0.218431	0.310131	0.659899
0	0.218642	0.284508	0.26885	0.381717	0.81222
0	0.218642	0.273765	0.26885	0.381717	0.81222
0	0.113842	0.235512	0.139984	0.198751	0.422904
0	0.257682	0.2204	0.316855	0.449875	0.957246
0	0.257682	0.326047	0.316855	0.449875	0.957246
0	0.257682	0.325173	0.316855	0.449875	0.957246
0	0.200266	0.272743	0.246254	0.349635	0.743955
0	0.4213	0.38889	0.518045	0.735527	1.56506
0	0.0492774	0.167782	0.0605932	0.0860311	0.183058
0	0.382447	0.20832	0.470269	0.667695	1.42073
0	0.169706	0.161611	0.208676	0.296281	0.630428
0	0.169706	0.193918	0.208676	0.296281	0.630428
0	0.134562	0.444712	0.165462	0.234925	0.499876
1	0.285934	0.763585	0.351595	0.499199	1.0622
0	0.274226	0.202057	0.337198	0.478758	1.01871
0	0.274226	0.0656817	0.337198	0.478758	1.01871
0	0.200224	0.170911	0.246202	0.349561	0.743799
1	0.341861	0.467004	0.420364	0.596838	1.26996
1	0.198164	0.538253	0.243669	0.345964	0.736145
0	0.278568	0.170429	0.342536	0.486338	1.03483
1	0.214476	0.443047	0.263727	0.374444	0.796743
0	0.177764	0.340911	0.218585	0.310349	0.660364
0	0.177764	0.161322	0.218585	0.310349	0.660364
0	0.125846	0.259234	0.154744	0.219708	0.467497
0	0.248521	0.132111	0.30559	0.433881	0.923215
0	0.199205	0.139935	0.24495	0.347783	0.740015
0	0.148593	0.0536786	0.182716	0.259422	0.552
0	0.148593	0.335273	0.182716	0.259422	0.552
0	0.0309839	0.328661	0.0380988	0.0540933	0.1151
0	0.276839	0.425133	0.340411	0.483321	1.02841
0	0.276839	0.389858	0.340411	0.483321	1.02841
1	0.114352	0.4417	0.140611	0.199642	0.424799
0	0.252118	0.416067	0.310013	0.440161	0.936578
0	0.0591078	0.132526	0.072681	0.103194	0.219576
0	0.245092	0.22027	0.301373	0.427894	0.910475
0	0.0662561	0.218676	0.0814707	0.115673	0.24613
0	0.235966	0.205098	0.290152	0.411962	0.876575
0	0.235966	0.19996	0.290152	0.411962	0.876575
0	0.0474834	0.245966	0.0583872	0.082899	0.176393
0	0.659289	0.042085	0.810684	1.15102	2.44915
0	0.0887938	0.140879	0.109184	0.155021	0.329854
1	0.453586	0.68041	0.557745	0.791894	1.685
0	0.470146	0.0663636	0.578107	0.820805	1.74651
1	0.470146	0.609841	0.578107	0.820805	1.74651
0	0.182147	0.19319	0.223974	0.318002	0.676646
0	0.556985	0.490103	0.684888	0.972414	2.06911
0	0.288734	0.0137332	0.355037	0.504086	1.0726
0	0.0446612	0.17106	0.0549169	0.0779718	0.165909
0	0.285259	0.0547078	0.350764	0.49802	1.05969
0	0.285259	0.20151	0.350764	0.49802	1.05969
1	0.330535	0.526307	0.406437	0.577065	1.22788
0	0.42158	0.183079	0.518389	0.736016	1.5661
1	0.326523	0.64095	0.401504	0.570061	1.21298
1	0.326523	0.540758	0.401504	0.570061	1.21298
1	0.085832	0.566579	0.105542	0.14985	0.318852
0	0.253337	0.254592	0.311512	0.442289	0.941106
1	0.461303	0.503296	0.567233	0.805366	1.71366
0	0.461303	0.126675	0.567233	0.805366	1.71366
0	0.195959	0.347321	0.240958	0.342116	0.727956
0	0.417612	0.252872	0.51351	0.729089	1.55136
0	0.417612	0.0708305	0.51351	0.729089	1.55136
0	0.157108	0.167835	0.193186	0.274288	0.583632
0	0.386933	0.232043	0.475786	0.675527	1.43739
0	0.237513	0.359808	0.292054	0.414663	0.882322
0	0.305458	0.394944	0.375601	0.533284	1.13473
0	0.181636	0.141256	0.223346	0.31711	0.674748
0	0.245587	0.30776	0.301982	0.428758	0.912314
1	0.245587	0.390986	0.301982	0.428758	0.912314
0	0.255626	0.362391	0.314327	0.446285	0.949609
0	0.460038	0.32606	0.565678	0.803158	1.70897
1	0.122655	0.490553	0.15082	0.214137	0.455642
0	0.241785	0.141965	0.297307	0.422121	0.898193
0	0.371659	0.324789	0.457005	0.648862	1.38065
0	0.29484	0.235157	0.362545	0.514747	1.09528
0	0.226274	0.196173	0.278234	0.395041	0.840571
0	0.0965592	0.0451945	0.118732	0.168578	0.358702
0	0.204637	0.13155	0.251629	0.357266	0.760193
0	0.0823971	0.200779	0.101318	0.143853	0.306092
0	0.187315	0.288834	0.230329	0.327025	0.695846
1	0.187315	0.40076	0.230329	0.327025	0.695846
0	0.344254	0.418911	0.423306	0.601017	1.27885
0	0.279428	0.164233	0.343594	0.48784	1.03803
0	0.0341186	0.0580311	0.0419534	0.0595661	0.126745
0	0.277337	0.00707731	0.341023	0.48419	1.03026
0	0.277337	0.06769	0.341023	0.48419	1.03026
0	0.0907888	0.0159413	0.111637	0.158504	0.337265
0	0.264268	0.0293346	0.324953	0.461372	0.981711
0	0.0981918	0.0896058	0.12074	0.171428	0.364766
0	0.245348	0.0375145	0.301689	0.428342	0.911428
0	0.116165	0.0848589	0.14284	0.202807	0.431533
0	0.216105	0.12347	0.26573	0.377288	0.802796
0	0.216105	0.129689	0.26573	0.377288	0.802796
0	0.324962	0.231355	0.399584	0.567335	1.20718
0	0.536656	0.212361	0.659891	0.936923	1.99359
0	0.536656	0.0962317	0.659891	0.936923	1.99359
0	0.311371	0.219407	0.382873	0.543608	1.15669
0	0.43709	0.277188	0.537461	0.763095	1.62372
0	0.088866	0.300516	0.109273	0.155147	0.330122
0	0.197866	0.124355	0.243302	0.345444	0.735038
0	0.379473	0.179283	0.466613	0.662504	1.40968
0	0.226144	0.0721506	0.278075	0.394815	0.84009
0	0.304727	0.250209	0.374703	0.532009	1.13201
0	0.304727	0.163355	0.374703	0.532009	1.13201
1	0.0900797	0.363609	0.110765	0.157266	0.334631
0	0.126786	0.314069	0.155901	0.22135	0.470991
0	0.3987	0.376857	0.490255	0.696071	1.4811
0	0.3987	0.211638	0.490255	0.696071	1.4811
0	0.253422	0.22694	0.311616	0.442437	0.94142
0	0.332887	0.038064	0.409329	0.581172	1.23662
0	0.332887	0.0919114	0.409329	0.581172	1.23662
1	0.129538	0.499196	0.159285	0.226155	0.481214
1	0.360532	0.585312	0.443322	0.629435	1.33932
0	0.375815	0.151764	0.462115	0.656117	1.39609
0	0.375815	0.390303	0.462115	0.656117	1.39609
0	0.123388	0.0941708	0.151723	0.215418	0.458368
0	0.50596	0.0841519	0.622145	0.883331	1.87956
0	0.115905	0.104438	0.142521	0.202354	0.430569
0	0.389051	0.279286	0.478391	0.679226	1.44526
0	0.301993	0.0728997	0.371341	0.527236	1.12186
0	0.301993	0.00425006	0.371341	0.527236	1.12186
0	0.301993	0.00964859	0.371341	0.527236	1.12186
0	0.0475759	0.155917	0.058501	0.0830605	0.176737
1	0.0591405	0.414575	0.0727212	0.103251	0.219697
0	0.486621	0.117024	0.598366	0.849568	1.80772
0	0.486621	0.308855	0.598366	0.849568	1.80772
0	0.395714	0.387683	0.486583	0.690858	1.47001
0	0.283214	0.0633189	0.34825	0.494451	1.05209
0	0.283214	0.222777	0.34825	0.494451	1.05209
0	0.40398	0.262546	0.496748	0.70529	1.50072
0	0.271293	0.0530674	0.333591	0.473638	1.00781
0	0.174356	0.117589	0.214394	0.3044	0.647704
0	0.207846	0.0736331	0.255575	0.362869	0.772114
0	0.207846	0.0435874	0.255575	0.362869	0.772114
0	0.0876052	0.294201	0.107722	0.152946	0.325439
0	0.48231	0.0213805	0.593065	0.842042	1.7917
0	0.266637	0.331726	0.327866	0.465508	0.990511
0	0.401905	0.0168238	0.494196	0.701667	1.49301
0	0.0803994	0.0975532	0.0988618	0.140365	0.298671
0	0.155611	0.136729	0.191344	0.271673	0.578068
0	0.361731	0.075122	0.444796	0.631528	1.34377
0	0.361731	0.0471541	0.444796	0.631528	1.34377
0	0.235963	0.0245204	0.290148	0.411956	0.876563
0	0.0478969	0.181486	0.0588956	0.0836208	0.177929
0	0.0523612	0.0308336	0.0643851	0.0914149	0.194513
0	0.307164	0.0597031	0.377699	0.536262	1.14106
0	0.293194	0.166181	0.360521	0.511874	1.08917
0	0.0915791	0.0774777	0.112609	0.159884	0.340201
0	0.0915791	0.110521	0.112609	0.159884	0.340201
0	0.256277	0.246757	0.315126	0.447421	0.952025
0	0.177239	0.156131	0.217939	0.309432	0.658412
0	0.0903148	0.0383634	0.111054	0.157676	0.335505
0	0.152502	0.184466	0.187521	0.266245	0.566519
0	0.152502	0.0780398	0.187521	0.266245	0.566519
0	0.233576	0.255699	0.287212	0.407788	0.867695
0	0.0859368	0.146903	0.105671	0.150033	0.319241
0	0.193501	0.116977	0.237935	0.337824	0.718824
0	0.0628604	0.0599789	0.0772952	0.109745	0.233516
0	0.183006	0.0486857	0.22503	0.319501	0.679837
0	0.116882	0.079534	0.143722	0.204059	0.434198
0	0.140818	0.0553972	0.173155	0.245848	0.523116
0	0.140818	0.0295136	0.173155	0.245848	0.523116
0	0.141413	0.0868754	0.173887	0.246887	0.525327
0	0.0492954	0.104438	0.0606153	0.0860625	0.183124
0	0.149666	0	0.184035	0.261295	0.555986
0	0.149666	0.155582	0.184035	0.261295	0.555986
0	0.0487438	0.118988	0.0599371	0.0850995	0.181075
0	0.149847	0.172079	0.184257	0.26161	0.556656
0	0.136999	0.122203	0.168459	0.23918	0.508929
0	0.0607067	0.102947	0.074647	0.105985	0.225515
0	0.0607067	0.105729	0.074647	0.105985	0.225515
0	0.172882	0.049252	0.212581	0.301826	0.642228
1	0.326809	0.491495	0.401856	0.570561	1.21404
1	0.2654	0.406563	0.326345	0.463349	0.985918
0	0.284377	0.112791	0.34968	0.496481	1.05641
0	0.284377	0.342622	0.34968	0.496481	1.05641
0	0.210779	0.0866445	0.259181	0.367988	0.783008
0	0.326925	0.139009	0.401998	0.570763	1.21447
0	0.0401995	0.257735	0.0494307	0.0701824	0.149335
0	0.324444	0.115053	0.398948	0.566432	1.20526
0	0.208608	0.37211	0.256511	0.364198	0.774943
0	0.0649615	0.0437973	0.0798789	0.113413	0.241321
0	0.239847	0.344308	0.294925	0.418738	0.890994
1	0.239847	0.373247	0.294925	0.418738	0.890994
0	0.192438	0.338286	0.236628	0.335968	0.714876
0	0.157208	0.0112029	0.193308	0.274462	0.584002
0	0.157208	0.0461992	0.193308	0.274462	0.584002
0	0.0802932	0.190645	0.0987313	0.14018	0.298276
0	0.316912	0.229515	0.389685	0.553281	1.17727
0	0.125541	0.0387948	0.15437	0.219176	0.466365
0	0.0450821	0.0940787	0.0554345	0.0787068	0.167473
0	0.287472	0.0699539	0.353485	0.501883	1.06791
0	0.239584	0.061137	0.2946	0.418278	0.890014
0	0.15887	0.0441477	0.195352	0.277363	0.590175
0	0.15887	0.0993393	0.195352	0.277363	0.590175
0	0.148011	0.112121	0.181999	0.258405	0.549836
0	0.25053	0.1414	0.30806	0.437388	0.930677
0	0.188606	0.0436271	0.231917	0.329279	0.700642
0	0.164902	0.0526561	0.20277	0.287895	0.612585
0	0.1249	0.145781	0.153581	0.218057	0.463983
0	0.10767	0.111624	0.132395	0.187976	0.399976
0	0.10767	0.107959	0.132395	0.187976	0.399976
1	0.191833	0.437538	0.235884	0.334912	0.712628
1	0.132906	0.416728	0.163426	0.232035	0.493725
0	0.302662	0.287545	0.372163	0.528403	1.12434
0	0.161288	0.271781	0.198325	0.281585	0.599159
0	0.293308	0.21626	0.360662	0.512073	1.08959
0	0.293308	0.0830044	0.360662	0.512073	1.08959
0	0.217463	0.134628	0.2674	0.379658	0.807839
0	0.254467	0.226767	0.312902	0.444262	0.945304
0	0.164905	0.114063	0.202772	0.287899	0.612594
0	0.0704313	0.176794	0.0866048	0.122963	0.261641
0	0.180553	0.0633622	0.222014	0.315219	0.670725
0	0.180553	0.212556	0.222014	0.315219	0.670725
0	0.0649351	0.190699	0.0798465	0.113367	0.241223
0	0.182602	0.193874	0.224534	0.318796	0.678336
1	0.182602	0.289137	0.224534	0.318796	0.678336
0	0.191853	0.156971	0.235909	0.334947	0.712702
0	0.408461	0.241155	0.502257	0.713112	1.51736
0	0.160306	0.293169	0.197117	0.27987	0.595509
0	0.323212	0.241334	0.397433	0.564281	1.20068
0	0.19151	0.0309974	0.235488	0.334349	0.71143
0	0.19151	0.0379785	0.235488	0.334349	0.71143
0	0.14716	0.0779517	0.180953	0.256919	0.546674
0	0.111027	0.180586	0.136523	0.193838	0.412449
0	0.327352	0.112439	0.402523	0.571508	1.21606
0	0.327352	0.214108	0.402523	0.571508	1.21606
0	0.258237	0.211816	0.317537	0.450844	0.959308
0	0.229783	0.147152	0.282548	0.401166	0.853604
0	0.181108	0.0622247	0.222696	0.316187	0.672785
0	0.141421	0.0996207	0.173897	0.246901	0.525357
0	0.141421	0.0323919	0.173897	0.246901	0.525357
0	0.208109	0.148664	0.255898	0.363327	0.77309
0	0.289614	0.0666097	0.356119	0.505623	1.07587
0	0.185633	0.016452	0.22826	0.324087	0.689595
0	0.244268	0.314938	0.30036	0.426456	0.907416
0	0.244268	0.296537	0.30036	0.426456	0.907416
0	0.167415	0.154655	0.205859	0.292281	0.621918
1	0.257097	0.63468	0.316135	0.448853	0.955072
1	0.0608174	0.537181	0.0747831	0.106178	0.225926
0	0.2498	0.304206	0.307162	0.436114	0.927966
0	0.130776	0.267858	0.160807	0.228316	0.485812
0	0.212832	0.0715651	0.261706	0.371574	0.790637
0	0.212832	0.135578	0.261706	0.371574	0.790637
0	0.148333	0.034384	0.182395	0.258968	0.551033
0	0.394968	0.0845217	0.485667	0.689556	1.46724
0	0.148001	0.143031	0.181987	0.258387	0.549798
0	0.366191	0.18557	0.450281	0.639315	1.36034
0	0.316813	0.316917	0.389564	0.553109	1.17691
0	0.183644	0.0510059	0.225815	0.320616	0.682208
0	0.183644	0.185418	0.225815	0.320616	0.682208
0	0.0299729	0.270496	0.0368557	0.0523283	0.111344
1	0.393829	0.471273	0.484266	0.687568	1.46301
0	0.323902	0.144326	0.398281	0.565485	1.20324
0	0.106744	0.090483	0.131256	0.186359	0.396537
0	0.196964	0.09376	0.242193	0.343869	0.731687
0	0.0897998	0.0480053	0.110421	0.156777	0.333591
0	0.175302	0.0129089	0.215557	0.306051	0.651217
0	0.175302	0.122878	0.215557	0.306051	0.651217
0	0.177395	0.252825	0.218131	0.309705	0.658993
0	0.136821	0.0941301	0.16824	0.238869	0.508268
0	0.0579922	0.0624427	0.0713092	0.101246	0.215432
1	0.123923	0.258278	0.15238	0.216351	0.460353
1	0.123923	0.264272	0.15238	0.216351	0.460353
0	0.208793	0.123407	0.256739	0.364521	0.77563
0	0.30643	0.304594	0.376797	0.534982	1.13834
0	0.136037	0.213227	0.167276	0.237501	0.505356
0	0.136037	0.159929	0.167276	0.237501	0.505356
0	0.121019	0.0354931	0.148809	0.211282	0.449566
0	0.312666	0.237154	0.384465	0.545869	1.1615
0	0.112577	0.252852	0.138429	0.196543	0.418205
1	0.291696	0.359969	0.358679	0.509258	1.0836
0	0.107175	0.263617	0.131786	0.187111	0.398136
0	0.271293	0.101126	0.333591	0.473638	1.00781
0	0.271293	0.0171542	0.333591	0.473638	1.00781
0	0.175893	0.0853954	0.216285	0.307084	0.653415
0	0.258499	0.296559	0.317859	0.4513	0.960279
0	0.145676	0.16241	0.179128	0.254329	0.541162
0	0.213542	0.0740362	0.262578	0.372812	0.793272
0	0.101967	0.0480432	0.125382	0.178019	0.378789
0	0.187624	0.101482	0.230709	0.327564	0.696993
0	0.187624	0.0334855	0.230709	0.327564	0.696993
0	0.0607107	0.0256987	0.074652	0.105992	0.22553
0	0.188826	0.0881451	0.232187	0.329662	0.701457
0	0.0791139	0.0443226	0.0972811	0.138121	0.293895
0	0.0791139	0.107429	0.0972811	0.138121	0.293895
0	0.028462	0.0238638	0.0349979	0.0496905	0.105732
0	0.202742	0.0932043	0.249298	0.353957	0.753151
0	0.202742	0.173425	0.249298	0.353957	0.753151
1	0.5195	1.06224	0.638795	0.906971	1.92986
0	0.239424	0.184285	0.294404	0.417998	0.88942
0	0.306149	0.371961	0.376451	0.534491	1.13729
0	0.223312	0.137273	0.274592	0.38987	0.829568
0	0.672211	0.0169001	0.826573	1.17358	2.49715
0	0.577748	0.0283218	0.710419	1.00866	2.14624
0	0.2299	0.113157	0.282693	0.401371	0.85404
0	0.530037	0.316536	0.651751	0.925366	1.969
0	0.530037	0.266992	0.651751	0.925366	1.969
0	0.358974	0.315085	0.441406	0.626715	1.33353
1	0.810431	0.647995	0.996533	1.41489	3.01062
1	0.444043	0.506502	0.54601	0.775233	1.64955
0	0.30232	0.330743	0.371744	0.527807	1.12307
1	0.606816	0.48814	0.746162	1.05941	2.25422
0	0.606816	0.254174	0.746162	1.05941	2.25422
0	0.409877	0.0806169	0.503999	0.715585	1.52263
0	0.540023	0.100656	0.664031	0.9428	2.0061
0	0.540023	0.211261	0.664031	0.9428	2.0061
0	0.312935	0.254059	0.384796	0.546339	1.1625
0	0.368782	0.193027	0.453467	0.643838	1.36996
0	0.775629	0.101546	0.95374	1.35413	2.88133
0	0.223084	0.263012	0.274311	0.389471	0.828719
0	0.742855	0.210843	0.91344	1.29692	2.75958
0	0.370095	0.0344907	0.455081	0.646131	1.37484
0	0.644099	0.214725	0.792006	1.1245	2.39272
0	0.559119	0.18547	0.687511	0.976139	2.07703
0	0.319765	0.196546	0.393194	0.558263	1.18787
0	0.319765	0.0766625	0.393194	0.558263	1.18787
0	0.149666	0.0972751	0.184035	0.261295	0.555986
0	0.200404	0.20039	0.246424	0.349876	0.744468
0	0.734192	0.159234	0.902788	1.28179	2.7274
0	0.257684	0.0875867	0.316857	0.449878	0.957252
0	0.687486	0.281218	0.845357	1.20025	2.5539
0	0.687486	0.23618	0.845357	1.20025	2.5539
0	0.069282	0.0165908	0.0851915	0.120956	0.257371
0	0.757892	0.262777	0.93193	1.32317	2.81544
0	0.400391	0.114263	0.492334	0.699023	1.48739
0	0.00907833	0.123445	0.011163	0.0158494	0.0337245
0	0.643432	0.244253	0.791186	1.12334	2.39024
0	0.643432	0.0795159	0.791186	1.12334	2.39024
0	0.490909	0.0823234	0.603638	0.857054	1.82365
0	0.416048	0.021173	0.511586	0.726358	1.54555
0	0.416048	0.0224188	0.511586	0.726358	1.54555
0	0.16527	0.445291	0.203221	0.288537	0.61395
1	0.153919	0.608227	0.189264	0.26872	0.571783
0	0.0812089	0.178759	0.0998572	0.141779	0.301678
0	0.722219	0.193333	0.888065	1.26089	2.68292
0	0.722219	0.111447	0.888065	1.26089	2.68292
1	0.246216	0.580102	0.302756	0.429858	0.914654
0	0.683793	0.164119	0.840815	1.1938	2.54018
0	0.683793	0.239516	0.840815	1.1938	2.54018
0	0.244253	0.318322	0.300342	0.42643	0.907361
0	0.701588	0.0360508	0.862697	1.22487	2.60629
0	0.19449	0.126853	0.239151	0.33955	0.722497
0	0.153182	0.0415263	0.188358	0.267433	0.569046
0	0.656457	0.262592	0.807201	1.14608	2.43863
0	0.357454	0.0981886	0.439538	0.624063	1.32788
0	0.550601	0.127668	0.677038	0.961268	2.04539
0	0.550601	0.0352727	0.677038	0.961268	2.04539
1	0.126449	0.473287	0.155486	0.220761	0.469736
0	0.662126	0.238066	0.814173	1.15597	2.45969
0	0.325652	0.366972	0.400432	0.56854	1.20974
0	0.576508	0.146244	0.708894	1.0065	2.14163
0	0.576508	0.196738	0.708894	1.0065	2.14163
1	0.351902	0.453084	0.432711	0.614369	1.30726
0	0.574948	0.257307	0.706975	1.00377	2.13584
0	0.236134	0.217606	0.290358	0.412255	0.877199
0	0.524219	0.2457	0.644598	0.915209	1.94739
0	0.524219	0.310511	0.644598	0.915209	1.94739
0	0.289386	0.12124	0.355839	0.505225	1.07502
0	0.608815	0.130657	0.74862	1.0629	2.26165
0	0.0519713	0.174784	0.0639056	0.0907342	0.193065
0	0.606593	0.0649796	0.745887	1.05902	2.25339
0	0.606593	0.300967	0.745887	1.05902	2.25339
0	0.262778	0.169712	0.323121	0.458771	0.976176
0	0.306264	0.08076	0.376593	0.534692	1.13772
0	0.539954	0.101404	0.663946	0.94268	2.00584
0	0.539954	0.265008	0.663946	0.94268	2.00584
0	0.121199	0.186945	0.14903	0.211595	0.450233
0	0.608817	0.277535	0.748623	1.06291	2.26166
0	0.157256	0.0243659	0.193367	0.274545	0.584179
0	0.588158	0.0632868	0.723219	1.02684	2.18491
0	0.0953044	0.126719	0.11719	0.166387	0.35404
0	0.580385	0.165617	0.713661	1.01327	2.15603
0	0.160358	0.154574	0.197181	0.279961	0.595702
0	0.557792	0.0137744	0.68588	0.973822	2.07211
0	0.557792	0.279804	0.68588	0.973822	2.07211
0	0.45366	0.0216295	0.557836	0.792024	1.68527
0	0.488601	0.184692	0.6008	0.853025	1.81507
0	0.541352	0.251308	0.665665	0.94512	2.01103
0	0.279258	0.234557	0.343385	0.487543	1.0374
0	0.463764	0.0373152	0.57026	0.809663	1.72281
0	0.463764	0.212427	0.57026	0.809663	1.72281
0	0.343013	0.178292	0.42178	0.59885	1.27424
0	0.303566	0.11729	0.373276	0.529982	1.1277
0	0.567435	0.00815963	0.697737	0.990657	2.10793
0	0.301144	0.0542747	0.370297	0.525754	1.1187
0	0.48093	0.12155	0.591369	0.839634	1.78658
0	0.225366	0.141359	0.277118	0.393456	0.837198
0	0.424858	0.161385	0.52242	0.741739	1.57828
0	0.184322	0.0932617	0.226648	0.321799	0.684725
0	0.15445	0.125413	0.189917	0.269647	0.573758
0	0.35025	0.107604	0.430679	0.611484	1.30112
0	0.35025	0.0528318	0.430679	0.611484	1.30112
0	0.215757	0.137447	0.265303	0.37668	0.801503
0	0.316194	0.165586	0.388803	0.552028	1.17461
0	0.241851	0.0394965	0.297388	0.422236	0.898435
0	0.203683	0.159253	0.250455	0.3556	0.756648
0	0.203683	0.132186	0.250455	0.3556	0.756648
0	0.239446	0.0508936	0.294432	0.418038	0.889504
0	0.466358	0.13753	0.57345	0.814192	1.73244
0	0.373243	0.260327	0.458952	0.651627	1.38653
0	0.175794	0.292907	0.216162	0.30691	0.653045
0	0.329252	0.17472	0.404859	0.574825	1.22312
1	0.329252	0.337987	0.404859	0.574825	1.22312
0	0.0743256	0.155797	0.0913932	0.129761	0.276107
0	0.361836	0.0365191	0.444926	0.631712	1.34416
0	0.469415	0.168461	0.577209	0.81953	1.7438
0	0.215216	0.144264	0.264637	0.375735	0.799492
0	0.417172	0.0261611	0.512969	0.728321	1.54973
0	0.256734	0.0985194	0.315689	0.44822	0.953725
0	0.328816	0.134129	0.404324	0.574065	1.2215
0	0.328816	0.153751	0.404324	0.574065	1.2215
0	0.141689	0.143406	0.174225	0.247368	0.52635
0	0.5755	0.104088	0.707654	1.00474	2.13789
0	0.2	0.184332	0.245927	0.34917	0.742967
0	0.53963	0.160711	0.663547	0.942113	2.00463
0	0.53963	0.131698	0.663547	0.942113	2.00463
0	0.213474	0.0781153	0.262495	0.372694	0.79302
0	0.534443	0.14314	0.657169	0.933058	1.98537
0	0.248015	0.134116	0.304967	0.432997	0.921333
0	0.473411	0.0766995	0.582122	0.826505	1.75864
0	0.33142	0.0784135	0.407525	0.57861	1.23117
[truncated: 3,423 more rows]

[truncated: 2 more sheets: Supplementary Table 1, Supplementary Table 2]
